# Supplementary material for: Long-term preservation of Hadean protocrust in Earth’s mantle
Source: Proc Natl Acad Sci U S A. 2022 Apr 22;119(18):e2120241119. doi: 10.1073/pnas.2120241119 (PMC9170142; doi:10.1073/pnas.2120241119)
Supplement: Supplementary File [file pnas.2120241119.sd01.xlsx]

## Sheet: Dataset S1 singles
		Normalized to 186W/184W = 0.92767					Normalized to 186W/183W = 1.9859
	sample	µ182Wmeas	± int 2s.e. in µ	µ183Wmeas	± int 2s.e. in µ		µ182Wmeas	± int 2s.e. in µ	µ184Wmeas	± int 2s.e. in µ		µ182Wcorr	± int 2s.e. in µ
Ancient Gneiss Complex
	AGC 352	-2.99736	9.41974	15.8754	6.16907		-31.1466	5.89628	-10.5583	4.1029		-10.4312	5.89628
		-6.15728	10.6898	11.6415	6.68098		-25.5086	6.75592	-7.74234	4.44337		-10.3182	6.75592
		-3.81714	6.91148	16.9326	6.49678		-27.8323	6.01488	-11.2613	4.32085		-5.73771	6.01488
		0.168799	7.68895	23.8541	5.7498		-29.208	5.92056	-15.8646	3.82407		1.91836	5.92056
		-12.4518	7.47872	12.9041	5.63327		-27.6664	5.74053	-8.58238	3.74658		-10.8278	5.74053
		-7.24722	9.27032	17.3032	7.36409		-29.1718	6.96388	-11.5079	4.89771		-6.59337	6.96388
		-4.50367	8.29192	21.2255	5.86839		-30.7257	5.55812	-14.1166	3.90293		-3.02898	5.55812
		-4.42726	9.14694	21.3681	7.93093		-26.0279	7.31181	-14.2111	5.27467		1.8543	7.31181
		-11.6216	8.07501	16.521	6.00028		-30.4522	7.78298	-10.9875	3.99068		-8.89466	7.78298
mean (± 95%CI)		-5.89495	3.11353	17.514	3.08209		-28.6377	1.55527	-11.648	2.04977		-5.78436	3.87386
	AGC 445	-1.46645	7.95568	-7.80265	6.50952		2.84817	7.17155	5.18942	4.32937		-7.33347	7.17155
		-0.234452	8.44914	-6.62635	6.28		7.41958	7.15852	4.40696	4.17666		-1.22687	7.15852
		-1.89567	8.88908	-8.83299	5.32666		6.41778	6.81283	5.8746	3.54265		-5.10818	6.81283
		0.378218	11.0889	-1.67876	7.50116		10.0675	6.32185	1.11656	4.98882		7.87683	6.32185
		2.55393	11.159	0.479699	8.48159		0.613281	8.27249	-0.318818	5.64091		1.2388	8.27249
		-1.88831	6.97865	-6.9641	5.50973		8.92744	7.28706	4.63165	3.6644		-0.159849	7.28706
mean (± 95%CI)		-0.425455	1.81429	-5.23753	3.92013		6.04897	3.81974	3.4834	2.60711		-0.785456	5.57845
	AGC 445 replicate	0.00747066	8.70855	1.48537	5.96612		-4.80558	5.21563	-0.98783	3.96795		-2.86746	5.21563
		-1.56837	11.2503	-1.19112	7.48151		-7.12003	6.02172	0.79244	4.97577		-8.6748	6.02172
		-2.52971	11.5574	-2.75119	6.59577		-7.00095	6.4233	1.82986	4.38669		-10.5911	6.4233
		4.3664	11.7305	4.56417	7.34072		-2.28055	5.52708	-3.03531	4.88215		3.67472	5.52708
		-3.40268	9.54752	2.82027	5.67208		-7.97476	4.36501	-1.8757	3.77238		-4.29464	4.36501
		-0.530112	11.0167	7.54208	6.26268		-12.1328	4.47281	-5.01604	4.16519		-2.29134	4.47281
		-1.93377	10.7657	2.3586	6.20662		-5.40475	5.07299	-1.56864	4.1279		-2.32708	5.07299
		-4.68423	9.86584	-4.17868	5.82167		0.839935	5.50234	2.77912	3.87185		-4.6127	5.50234
		-0.0670111	9.49997	0.0905569	5.25531		-0.906912	4.90853	-0.0603071	3.49521		-0.78859	4.90853
		4.80102	9.71353	6.07211	5.69863		-2.40789	5.01172	-4.0384	3.79004		5.51545	5.01172
mean (± 95%CI)		-0.5541	2.50475	1.68122	3.07159		-4.91943	3.12882	-1.11808	2.04285		-2.72576	3.98492
	AGC 473	1.82148	12.5156	1.1453	8.01495		-7.60779	7.61579	-0.761929	5.33059		-6.11289	7.61579
		0.120501	8.37957	4.78575	5.94209		-11.8653	7.93554	-3.18327	3.95196		-5.61967	7.93554
		4.90835	9.68895	14.8957	7.2873		-9.88216	7.42637	-9.90682	4.84665		9.55501	7.42637
		1.80828	9.79972	9.47745	6.02922		-10.2386	6.75071	-6.30348	4.0099		2.1288	6.75071
		2.77167	10.5933	9.20545	7.68589		-6.06307	6.12455	-6.12214	5.11169		5.94857	6.12455
		-1.74004	11.1357	1.32387	7.58639		1.26959	7.72203	-0.880431	5.04554		2.99699	7.72203
mean (± 95%CI)		1.61504	2.38173	6.80559	5.64195		-7.39789	4.94795	-4.52635	3.75227		1.4828	6.56973
	AGC 83	-8.4357	6.92836	-0.691291	5.4263		-3.67327	4.99357	0.459767	3.60891		-4.57534	4.99357
		-12.076	6.78856	-0.216614	5.37981		-6.53025	4.54946	0.144066	3.57799		-6.81291	4.54946
		-4.93809	8.087	-0.522356	5.87393		-4.89576	5.06582	0.347447	3.90663		-5.57745	5.06582
		-14.7535	6.79891	-4.56773	5.47456		-7.77447	4.81343	3.03792	3.64099		-13.7349	4.81343
		-2.14315	8.4393	-2.91846	5.45314		2.54108	5.27172	1.94102	3.62676		-1.26719	5.27172
		-8.91604	6.77591	-4.07308	5.35297		-1.76681	5.99099	2.70892	3.56013		-7.08171	5.99099
		-4.94088	6.42559	0.481964	4.77424		-8.23942	4.70424	-0.320595	3.17525		-7.61041	4.70424
		-9.43738	7.6076	-1.92708	4.99288		-6.39078	5.94842	1.28164	3.32067		-8.90535	5.94842
mean (± 95%CI)		-8.2051	3.43277	-1.80433	1.56948		-4.59121	3.00142	1.20002	1.04383		-6.94565	3.00016
	AGC 86	-9.30589	6.84079	-3.30105	6.03858		-5.38502	5.99475	2.19549	4.01612		-9.69257	5.99475
		-5.32331	8.16521	-1.04418	5.34829		-6.66011	4.46743	0.694446	3.55706		-8.02262	4.46743
		-1.59343	9.11368	-3.6013	5.56046		-1.80768	5.23365	2.39508	3.69816		-6.50683	5.23365
		-9.60346	7.03247	-5.59942	5.53727		-0.457603	4.03464	3.72401	3.68274		-7.7641	4.03464
		-6.82706	7.10314	-0.870331	5.663		-4.61485	6.20256	0.578893	3.76637		-5.75063	6.20256
		-5.07572	7.04296	0.906798	5.62062		-8.82161	5.28859	-0.602975	3.73813		-7.63857	5.28859
		-1.55858	8.66185	21.903	27.0143		-25.9138	30.247	-14.5613	17.9591		2.65553	30.247
		-3.13473	7.5791	-3.27543	4.98436		2.24097	4.78985	2.17842	3.315		-2.03309	4.78985
		-4.74152	7.56943	0.6188	6.2552		-5.78765	4.05704	-0.411495	4.16017		-4.9803	4.05704
		-7.49372	7.19231	-3.09957	4.89391		-2.2717	4.44633	2.06129	3.25483		-6.31596	4.44633
		-4.59057	8.14979	-2.79911	5.76345		-4.9993	4.34801	1.86157	3.83318		-8.6517	4.34801
mean (± 95%CI)		-5.38618	1.83886	-0.0147112	5.05503		-5.86167	4.92852	0.0103102	3.36083		-5.88189	2.35147
	AGC 38	0.0263495	7.25747	-0.206155	5.51745		-0.82749	5.13809	0.136878	3.66951		-1.09604	5.13809
		5.06056	6.45877	2.33194	4.62013		-2.57468	4.25606	-1.55102	3.07275		0.468419	4.25606
		-4.39721	7.45353	1.81614	5.07594		-5.33085	4.42635	-1.20791	3.37591		-2.96092	4.42635
		0.272838	5.90899	-1.49724	4.52866		2.161	4.48838	0.995714	3.01191		0.207405	4.48838
		-8.25345	6.65422	-6.07093	5.30555		1.43592	6.06029	4.03771	3.52858		-6.48606	6.06029
		-5.83498	6.81898	2.36621	5.09616		-5.69125	4.19901	-1.57368	3.38934		-2.60369	4.19901
		-4.17137	7.26857	2.20324	5.39563		-3.93353	4.71288	-1.46526	3.58851		-1.05868	4.71288
		-1.67898	6.88036	-3.21448	4.04165		3.44464	5.09604	2.13786	2.68802		-0.749847	5.09604
		-7.08708	7.26852	-6.44339	5.62335		0.46932	5.42081	4.28546	3.73997		-7.93875	5.42081
		2.84104	7.13869	2.28255	4.72185		0.750583	4.81959	-1.51808	3.14041		3.72905	4.81959
		1.02528	10.8939	-0.0379203	6.877		1.42736	5.23777	0.0253468	4.57378		1.37763	5.23777
mean (± 95%CI)		-2.01791	2.86575	-0.588185	2.24414		-0.788089	2.10504	0.391183	1.49255		-1.55559	2.25803
	AGC 350	-5.53926	8.53487	-2.18528	7.07843		-4.66599	10.3199	1.45347	4.70772		-7.5177	10.3199
		-12.0814	8.13929	0.396865	7.12661		-12.473	7.20251	-0.263924	4.73977		-11.9552	7.20251
		-13.2416	9.49221	-6.63726	8.30339		-4.90882	8.65091	4.4145	5.52246		-13.5701	8.65091
		-8.00717	8.13786	9.12222	6.69695		-15.1489	7.60001	-6.06703	4.45401		-3.24537	7.60001
		-5.48181	7.57089	-0.0157763	6.56493		-11.2442	7.21687	0.0103911	4.3662		-11.2646	7.21687
		0.0603205	7.17064	0.526698	6.82949		-6.12863	7.97695	-0.350241	4.54214		-5.44146	7.97695
		-6.14346	6.85446	3.41963	5.58724		-6.84995	8.24755	-2.27442	3.71595		-2.38754	8.24755
		-13.9873	7.98054	-4.67038	6.17808		-5.23082	7.72707	3.10606	4.10892		-11.3249	7.72707
		-14.3603	8.87765	-2.41591	6.95702		-15.3381	8.23365	1.6068	4.62694		-18.4906	8.23365
		-8.68636	9.52459	-2.49978	8.30414		-7.35668	9.38266	1.66273	5.52292		-10.619	9.38266
		-13.9076	8.97414	-7.60604	6.48838		-1.11407	6.54126	5.05859	4.3153		-11.039	6.54126
mean (± 95%CI)		-9.216	3.15358	-1.14227	3.16229		-8.22356	3.12179	0.75972	2.10319		-9.71413	3.17314
	AGC 222	-15.8065	8.89646	-3.6912	8.81626		-8.34911	8.89198	2.45503	5.86349		-13.1659	8.89198
		-14.249	12.957	-0.655851	9.39924		-15.9313	11.288	0.436341	6.25123		-16.7874	11.288
		1.78858	10.4019	0.137192	8.72622		-5.40866	10.3428	-0.0912272	5.80363		-5.22967	10.3428
		-1.61516	10.8033	1.89122	8.73882		-7.89275	9.17163	-1.25797	5.81199		-5.42461	9.17163
		2.49763	9.65717	-0.689618	8.72701		3.6185	9.96151	0.458562	5.8042		2.7188	9.96151
		-2.0312	10.1576	2.00007	9.14498		-8.07893	9.89736	-1.33005	6.08212		-5.46937	9.89736
		-6.55215	9.70925	2.49101	7.73064		-10.9423	8.92039	-1.65676	5.1415		-7.69171	8.92039
		0.15074	11.3911	-0.504886	9.20426		-3.86964	8.93087	0.335904	6.12155		-4.52868	8.93087
		-6.21565	15.5372	-2.25211	12.8996		-3.7197	10.3545	1.49841	8.57865		-6.65958	10.3545
mean (± 95%CI)		-4.6703	5.11564	-0.141573	1.57244		-6.73043	4.15971	0.0942492	1.04588		-6.91535	4.2352
	AGC 222 replicate	-9.35184	8.0836	0.0291828	5.85883		-8.08264	5.16184	-0.0193581	3.89657		-8.04466	5.16184
		-7.24038	7.90567	6.59727	4.90298		-16.2487	4.48314	-4.38772	3.26086		-7.63996	4.48314
		-11.4125	10.1015	2.47396	6.54565		-11.4706	5.63128	-1.6453	4.3534		-8.24254	5.63128
		-9.82863	9.83613	4.92968	6.99552		-14.4088	5.83053	-3.27844	4.65255		-7.97651	5.83053
		-1.90324	7.52096	6.12133	5.32691		-12.0313	4.72187	-4.07111	3.54281		-4.0438	4.72187
		-5.54028	9.51689	1.22786	6.37234		-9.68048	4.92005	-0.816497	4.23809		-8.07851	4.92005
		-2.79142	6.64306	6.71954	4.74537		-12.27	5.40398	-4.46906	3.15604		-3.50174	5.40398
		-1.40216	6.70682	6.01622	5.18676		-8.96013	5.50437	-4.0013	3.44961		-1.10959	5.50437
		-7.0628	7.64425	2.74449	5.03741		-10.6275	5.04712	-1.82539	3.35028		-7.04613	5.04712
		-0.0965703	8.93471	1.52717	5.64597		-6.04961	6.29802	-1.01564	3.75503		-4.05693	6.29802
		1.81294	6.34108	8.788	5.91252		-9.57931	5.69022	-5.84459	3.93225		1.88776	5.69022
mean (± 95%CI)		-4.98335	2.93458	4.28861	1.88887		-10.8554	1.93445	-2.85222	1.25625		-5.25933	2.27982
Barberton Greenstone Belt
	BA 132	-2.30323	8.63483	-0.921883	5.71625		1.18654	6.21819	0.613029	3.80175		-0.0162215	6.21819
		-8.6898	8.53887	-4.75557	5.40584		-9.06259	6.28828	3.16269	3.5953		-15.2678	6.28828
		-10.8689	6.36131	-6.45536	6.37801		-4.95217	7.3822	4.29328	4.24186		-13.3756	7.3822
		-15.1822	7.55807	-8.48832	6.60393		-4.54683	6.46537	5.64544	4.39216		-15.6232	6.46537
		-11.0325	8.91335	-2.39525	6.89126		-5.50978	7.88642	1.59308	4.58322		-8.6354	7.88642
		-8.31944	6.52573	-5.39889	6.49202		-1.9066	7.17798	3.59071	4.31771		-8.95158	7.17798
		-4.16493	7.83923	-2.77861	6.98731		-2.83382	6.89057	1.84808	4.64711		-6.45974	6.89057
		-5.51967	6.03026	-7.87111	5.73013		6.85718	7.35147	5.2349	3.81099		-3.4137	7.35147
		-7.72047	7.87544	-6.37969	5.68387		7.08962	7.68183	4.24299	3.78024		-1.23512	7.68183
		-11.8278	7.27159	-8.61207	6.83212		7.16846	7.71177	5.7278	4.54388		-4.06947	7.71177
		-15.3174	7.73226	-7.18	7.50234		-5.33454	7.32236	4.77544	4.98965		-14.7039	7.32236
mean (± 95%CI)		-9.17695	2.81791	-5.56698	1.74238		-1.07677	3.88915	3.70249	1.15884		-8.34107	3.8777
	KS-BA 189	0.2991	9.87965	3.32082	6.20165		-0.84276	6.86411	-2.20866	4.12457		3.49064	6.86411
		-1.43805	9.66096	-4.07434	7.68417		1.52223	7.66468	2.70981	5.11054		-3.79441	7.66468
		-6.11188	8.59349	-5.92547	6.59012		3.0389	6.33367	3.94074	4.38296		-4.69283	6.33367
		-6.32037	8.44281	-0.156563	5.89333		-4.4236	6.15097	0.103944	3.91951		-4.62753	6.15097
		-3.49808	9.19262	-1.16509	7.60235		-1.18856	6.14854	0.775006	5.05615		-2.70912	6.14854
		5.94369	10.6924	4.59303	7.61008		2.62425	7.39787	-3.05462	5.06133		8.61741	7.39787
		-2.58455	9.26325	-0.436928	7.46712		-7.3805	6.52148	0.290641	4.96622		-7.95074	6.52148
		-1.8957	9.22093	6.29713	6.57954		-10.4611	7.99255	-4.18811	4.37593		-2.24401	7.99255
		-10.1399	9.15003	-3.53959	6.45515		-9.56108	6.10372	2.35403	4.29316		-14.1797	6.10372
		-2.77887	9.81718	3.59096	7.21883		-3.00082	6.64468	-2.38821	4.80111		1.68485	6.64468
		-6.20281	7.76855	2.57545	6.66029		-5.60228	8.00548	-1.71288	4.42962		-2.24161	8.00548
mean (± 95%CI)		-3.15704	2.8238	0.461764	2.64298		-3.20685	3.17047	-0.30712	1.75777		-2.60428	3.9982
	KS-BA 171	-6.2502	9.89687	2.43639	5.71354		-11.2524	4.78616	-1.62039	3.79993		-8.07317	4.78616
		-2.92758	11.4152	0.121464	6.84759		-6.63764	5.05758	-0.0807114	4.55419		-6.47929	5.05758
		-4.03145	8.75463	4.45912	5.63027		-8.6574	4.79611	-2.9657	3.74456		-2.83869	4.79611
		0.281579	10.8132	6.03783	6.16019		-6.89956	6.52993	-4.01564	4.09701		0.979128	6.52993
		-4.1355	11.1538	-0.296258	6.86243		-6.05747	6.19048	0.197063	4.56405		-6.44411	6.19048
		-1.21342	10.2616	-1.43473	5.86565		-4.3274	5.25168	0.954188	3.90113		-6.19952	5.25168
		-1.9048	10.7895	4.60175	6.53906		-5.86422	5.3687	-3.06052	4.34898		0.140519	5.3687
		0.257608	10.3322	6.15635	6.26487		-7.99653	6.83815	-4.09444	4.16662		0.0367479	6.83815
		-1.75837	8.56927	9.31477	5.83305		-11.1637	6.26845	-6.19501	3.87943		0.990945	6.26845
mean (± 95%CI)		-2.40913	1.65518	3.48852	2.72782		-7.6507	1.81922	-2.32013	1.81421		-3.0986	2.85968
	KS-BA 181	1.52882	11.9505	-0.828933	7.65288		0.204402	6.52897	0.55144	5.08978		-0.877523	6.52897
		-7.04856	9.39999	-4.35285	5.67939		-2.49568	6.05556	2.89491	3.77725		-8.17549	6.05556
		2.63885	10.0887	2.96692	5.67262		6.96696	6.63577	-1.97334	3.77273		10.8387	6.63577
		-3.0104	9.92004	1.19332	6.34952		6.02405	4.97381	-0.793713	4.22291		7.58132	4.97381
		0.985889	9.35645	-0.492688	5.29931		3.72621	5.70381	0.327608	3.52446		3.08345	5.70381
		4.67532	10.0494	4.84765	5.47901		-2.79787	6.68468	-3.2241	3.64396		3.52782	6.68468
		6.86724	9.93048	4.19644	6.10582		-0.887574	5.23156	-2.791	4.06084		4.58837	5.23156
		6.87291	10.5298	4.4251	6.67625		-0.354584	6.79295	-2.94303	4.44023		5.41963	6.79295
		-3.98451	9.31582	-8.3131	5.98492		3.94222	6.16796	5.52893	3.98042		-6.90554	6.16796
		-1.08208	10.7854	-4.23243	6.48185		-1.68443	5.00162	2.81499	4.31092		-7.20745	5.00162
mean (± 95%CI)		0.844348	3.33143	-0.0590561	3.1794		1.26437	2.5695	0.0392699	2.11457		1.18732	4.77189
	KS-BA 182	-1.47792	10.0127	4.07487	6.19037		-7.52594	6.11264	-2.71015	4.11709		-2.20863	6.11264
		-3.93506	10.3633	2.86348	7.03345		-2.34871	5.69407	-1.90434	4.6778		1.38761	5.69407
		-1.28391	12.5085	4.87136	6.54164		0.0102376	7.34255	-3.23972	4.35077		6.36656	7.34255
		0.166027	10.3957	-0.493164	7.19445		1.6377	3.96919	0.327908	4.78485		0.994341	3.96919
		-0.880342	10.1049	0.0865891	7.57303		3.15673	6.50243	-0.0575385	5.03665		3.26962	6.50243
		-0.484306	7.6048	2.23657	6.82897		-0.971151	6.28112	-1.48743	4.54179		1.9472	6.28112
		0.0336264	10.1157	3.98105	6.3136		-1.15355	6.02866	-2.6477	4.19904		4.04124	6.02866
		6.91701	9.62833	5.61265	6.38034		-3.07951	5.51468	-3.73286	4.24344		4.24436	5.51468
		0.00415844	8.35875	1.72218	6.25844		-2.41945	6.20059	-1.14538	4.16234		-0.172207	6.20059
		-1.46468	7.01853	-2.05271	5.44094		1.32421	5.70749	1.36513	3.61866		-1.35417	5.70749
mean (± 95%CI)		-0.24054	1.99172	2.29029	1.78223		-1.13694	2.14927	-1.52321	1.1853		1.85159	1.91851
	ZA 32a	-1.40288	8.18399	3.23419	6.56705		-4.24156	6.6202	-2.15095	4.3676		-0.0214035	6.6202
		-4.812	10.245	-4.14312	6.00491		2.70263	7.55905	2.75552	3.99373		-2.70369	7.55905
		1.69354	10.7104	-1.56413	6.97315		-2.18431	6.25631	1.04034	4.63768		-4.22545	6.25631
		-2.14905	9.59698	-3.70987	7.39262		-1.93554	7.1891	2.46741	4.91669		-6.77659	7.1891
		-3.993	8.69294	0.591694	6.03296		-5.12201	5.92677	-0.393495	4.0124		-4.34998	5.92677
		2.38651	7.98066	-0.947245	6.16937		4.55475	6.74391	0.630028	4.10313		3.31863	6.74391
		-6.83017	10.1782	-5.50713	8.46858		-4.71425	7.66433	3.66293	5.63227		-11.9009	7.66433
		3.82802	8.1706	2.43884	7.49827		-2.60663	7.54072	-1.62184	4.98694		0.575426	7.54072
		-1.9262	8.1706	1.30873	5.28526		-6.61874	5.55347	-0.870515	3.51511		-4.91079	5.55347
		-7.24497	10.3818	-0.827135	7.32848		-3.28454	7.03191	0.550147	4.87401		-4.36393	7.03191
mean (± 95%CI)		-2.04502	2.71807	-0.912519	2.07095		-2.34502	2.49427	0.606957	1.37737		-3.53587	3.02676
	ZA 31a	-5.86319	9.05482	-3.04298	4.57119		0.151223	4.88306	2.02381	3.04019		-3.8195	4.88306
		-1.96457	7.23596	-3.3017	4.81296		-0.565008	4.67572	2.19586	3.20099		-4.87328	4.67572
		-5.40421	8.16918	-4.55707	5.61387		0.078061	5.10986	3.03086	3.73365		-5.86849	5.10986
		-6.93508	6.97244	1.42201	5.08698		-6.17398	4.77058	-0.945744	3.38325		-4.31843	4.77058
		-7.72994	7.62418	0.739634	4.8496		-5.91795	5.06076	-0.491954	3.22536		-4.95274	5.06076
		-5.07341	8.20078	0.0945661	4.58111		-8.56479	5.57061	-0.0629309	3.04679		-8.44132	5.57061
		-6.44591	7.57239	-1.70291	4.40099		-2.39002	4.50388	1.13255	2.927		-4.61209	4.50388
		-5.26918	7.86534	0.410147	4.15752		-7.38363	5.40586	-0.272869	2.76508		-6.84826	5.40586
		-7.07437	8.19363	-4.88464	6.12534		-2.28558	5.11737	3.24873	4.07383		-8.6596	5.11737
		-8.49685	6.71184	-5.43238	4.85293		-1.13819	4.78679	3.61296	3.22759		-8.22682	4.78679
		-1.86871	7.36055	3.42432	5.14664		-1.31527	4.91032	-2.27741	3.42293		3.15301	4.91032
mean (± 95%CI)		-5.64777	1.42842	-1.53009	1.96919		-3.22774	2.1321	1.01762	1.30967		-5.22432	2.20537
	ZA 38	-5.22319	8.83315	0.71637	5.72707		-9.82056	5.78741	-0.476468	3.80895		-8.88573	5.78741
		-1.90824	10.4857	7.52644	6.65419		-15.9494	6.32749	-5.00556	4.42555		-6.12847	6.32749
		0.86737	13.1785	5.73395	7.29595		-9.6787	6.64024	-3.81335	4.85242		-2.1969	6.64024
		-1.59599	11.9481	5.90601	7.5412		-8.86242	6.98613	-3.92785	5.01556		-1.15599	6.98613
		-2.92635	9.07218	1.2007	6.05901		-9.43249	5.47767	-0.798541	4.02969		-7.86575	5.47767
		-6.28286	7.77011	5.50171	5.91235		-12.5748	6.01614	-3.65902	3.93218		-5.39578	6.01614
		-1.15907	9.94476	5.10975	6.24627		-5.67506	6.75656	-3.39828	4.15428		0.992365	6.75656
mean (± 95%CI)		-2.60405	2.26969	4.52785	2.36484		-10.2848	2.97089	-3.0113	1.57275		-4.37661	3.38893
reference materials
	LP 1	2.43105	9.68483	-15.2932	9.98172		12.8431	10.5793	10.1715	6.63865		-7.1134	10.5793
		-11.9932	8.76372	-8.14625	7.94268		-5.2333	8.00482	5.41798	5.2825		-15.8634	8.00482
		3.06866	12.1995	-2.46318	10.2345		4.72083	10.4983	1.63836	6.80673		1.50636	10.4983
		8.96583	11.7038	5.08701	8.77846		8.36502	9.90321	-3.38337	5.83835		15.0032	9.90321
		-9.35122	9.96371	-2.34184	7.5181		-7.5136	8.05226	1.55642	5.00015		-10.5673	8.05226
		0.321332	11.1583	-0.884233	8.76623		-3.04528	11.2149	0.58739	5.83028		-4.19774	11.2149
		4.62355	10.0456	7.96313	9.70665		-7.17054	11.1723	-5.29588	6.45577		3.21997	11.1723
		14.9755	9.59965	13.7318	7.08452		-8.37618	7.73709	-9.1329	4.71177		9.54256	7.73709
		-3.34223	10.7478	0.315978	9.26598		-5.348	10.6689	-0.21003	6.16257		-4.93593	10.6689
		0.643694	11.8035	2.02924	7.43911		-0.418942	9.85887	-1.34972	4.94757		2.2292	9.85887
		4.02877	11.3842	4.80759	8.87012		-1.10713	10.5621	-3.1974	5.8993		5.16616	10.5621
		-4.92864	11.4698	8.34903	8.66503		-13.0431	11.314	-5.55269	5.76293		-2.14868	11.314
		2.03731	10.0342	4.63859	6.97928		-5.25145	8.1818	-3.08516	4.64181		0.801645	8.1818
		5.11998	9.52025	10.6992	8.26261		-13.2187	9.8326	-7.11579	5.49527		0.742433	9.8326
mean (± 95%CI)		1.18574	4.03702	2.03521	4.43053		-3.12838	4.3483	-1.35366	2.94665		-0.472492	4.58294
	LP 1	-3.00515	9.01021	1.93302	7.34407		-15.8438	6.10628	-1.28547	4.8844		-13.3217	6.10628
		-4.3113	10.9696	-3.91195	8.53913		-2.47752	6.32488	2.602	5.6792		-7.58266	6.32488
		0.317529	9.55535	6.3732	6.81419		-8.13967	6.73191	-4.23868	4.53196		0.17662	6.73191
		-1.32605	12.8823	9.04955	8.6269		-6.39311	6.81589	-6.01841	5.73757		5.41502	6.81589
		5.68	8.50166	6.66173	6.41928		4.47601	5.71052	-4.43057	4.26932		13.1688	5.71052
		-5.31896	10.5858	-2.65273	7.21379		5.19618	7.53886	1.76439	4.79772		1.73444	7.53886
		-0.488879	9.0576	2.56981	6.33192		-3.57583	8.18805	-1.70914	4.21122		-0.222496	8.18805
		0.995474	10.504	-4.53775	7.2402		7.75859	6.85065	3.01796	4.81527		1.83735	6.85065
		3.05707	8.997	-5.95417	6.1078		3.43352	5.4504	3.95989	4.06217		-4.33578	5.4504
mean (± 95%CI)		-0.488919	2.69658	1.05897	4.25833		-1.72951	5.88655	-0.704227	2.8321		-0.34782	5.8406
	LP 1	-2.90192	9.38769	-0.725132	8.0752		-1.51938	5.83524	0.482435	5.37066		-2.46592	5.83524
		-5.14742	10.4648	0.860025	7.20849		-6.72865	8.35526	-0.571941	4.79423		-5.6065	8.35526
		-2.63865	9.5781	-2.63625	7.12333		0.103269	6.92456	1.75334	4.73756		-3.33679	6.92456
		7.12859	9.35642	10.4005	6.98069		-5.77244	6.91693	-6.9171	4.64272		7.79891	6.91693
		1.89102	8.96264	4.52685	7.42187		-1.93889	7.02337	-3.01065	4.93612		3.968	7.02337
		1.35852	9.25418	2.89242	6.20564		-0.562424	7.2405	-1.92375	4.12724		3.21198	7.2405
		-3.35403	8.68315	-1.006	6.74788		-4.19965	6.78417	0.669083	4.48787		-5.51239	6.78417
		5.56312	8.94547	5.07016	6.94869		-5.62716	7.81311	-3.37202	4.62141		0.988749	7.81311
		-2.74865	8.45229	-8.94497	6.0561		5.72114	5.57806	5.94911	4.02779		-5.95101	5.57806
mean (± 95%CI)		-0.0943783	3.30383	1.15973	4.20903		-2.28047	2.97976	-0.771278	2.79933		-0.767219	3.81454
	LP 1	-0.743427	8.55654	5.39554	4.77302		-7.29988	4.77152	-3.58846	3.17443		-0.259331	4.77152
		-3.07035	8.59145	4.68014	5.52116		-10.5767	5.03422	-3.11258	3.672		-4.46983	5.03422
		-5.43969	7.57268	-1.62604	5.21027		-0.109534	3.85281	1.08143	3.46523		-2.2313	3.85281
		4.07607	8.01297	1.93041	5.09387		-1.05389	5.60767	-1.28401	3.38785		1.46533	5.60767
		3.41042	7.89592	0.752577	4.52817		0.597287	5.7703	-0.500711	3.01159		1.57968	5.7703
		-4.21936	8.88077	-1.64617	5.30157		-1.75614	4.58459	1.09475	3.52596		-3.90404	4.58459
		-1.26421	8.01608	-1.69862	5.75419		-1.58006	3.77326	1.12974	3.82698		-3.7966	3.77326
		-1.33292	7.36433	-1.86934	5.17786		0.0771079	4.20708	1.2433	3.44366		-2.36225	4.20708
		-3.70244	7.74497	-2.06856	3.97686		-5.99688	5.19288	1.3757	2.64493		-8.69601	5.19288
mean (± 95%CI)		-1.3651	2.51922	0.427771	2.26845		-3.07763	3.01325	-0.284536	1.50869		-2.51937	2.48185
	LP 1	1.90519	7.29406	1.12363	6.09228		-2.34122	5.17462	-0.747188	4.05187		-0.87524	5.17462
		-4.054	6.05662	-5.56194	4.8795		5.46687	5.63212	3.69916	3.24526		-1.79088	5.63212
		-0.820175	6.22989	0.688367	5.537		1.6005	5.15809	-0.457804	3.68254		2.49872	5.15809
		-2.11697	7.12903	2.68711	5.46304		-2.67048	5.07606	-1.78705	3.63334		0.835708	5.07606
		-2.3049	5.92639	0.129932	5.22414		-3.94296	5.16902	-0.0864073	3.47447		-3.77343	5.16902
		-0.111297	5.71221	0.314475	4.68811		3.94288	5.0686	-0.209174	3.11796		4.35327	5.0686
mean (± 95%CI)		-1.25036	2.15906	-0.103072	2.96618		0.342598	4.07662	0.0685896	1.97273		0.208025	3.10766
	LP 1	1.95499	6.21403	0.696051	5.5176		2.93761	5.15931	-0.462963	3.66965		3.84595	5.15931
		-3.10404	6.27227	-4.35391	5.28501		-0.0978362	5.82384	2.89569	3.51495		-5.77917	5.82384
		-3.63186	4.87726	2.0054	4.51089		-4.74515	5.31823	-1.33381	3.00009		-2.12821	5.31823
		-2.40303	6.62276	0.475106	4.99869		-5.56489	4.96614	-0.315999	3.32452		-4.9449	4.96614
		-2.86848	5.2341	-0.100557	4.47617		-1.10829	5.47841	0.0668687	2.97701		-1.23948	5.47841
		-1.27131	6.40943	2.63806	4.52854		-3.94702	5.58135	-1.7546	3.01182		-0.5045	5.58135
		-2.91877	7.25599	1.66315	5.16269		-2.37204	4.97076	-1.10613	3.43359		-0.201806	4.97076
mean (± 95%CI)		-2.03464	1.76317	0.4319	2.13978		-2.12823	2.74488	-0.287279	1.42314		-1.56459	2.96978
	LP 1	-2.24575	9.37	2.60446	6.93301		-3.54953	6.59741	-1.73199	4.61099		-0.151358	6.59741
		1.66013	7.24928	1.45407	5.32021		-1.52432	5.07228	-0.967076	3.53835		0.373087	5.07228
		3.59665	9.28992	0.301651	5.6241		0.886224	6.21657	-0.200646	3.74048		1.27989	6.21657
		4.20185	9.05197	0.268738	5.97056		2.64014	6.16154	-0.178783	3.97089		2.99091	6.16154
		2.52028	6.33367	-1.98145	6.44735		6.92982	7.16052	1.31784	4.28798		4.34423	7.16052
		1.25897	9.38469	-1.29986	6.1016		4.74507	5.73079	0.864499	4.05805		3.04892	5.73079
		2.91143	8.91532	4.09478	6.20478		-8.42645	6.92965	-2.72335	4.12667		-3.08324	6.92965
mean (± 95%CI)		1.98622	1.96873	0.777484	1.96959		0.242994	4.83239	-0.517073	1.30991		1.25749	2.30753
	LP 1	5.51007	5.91531	5.60457	4.82625		-1.41761	4.51358	-3.72743	3.20983		5.8956	4.51358
		-0.367315	6.62313	-0.867931	4.4629		-2.92517	4.62194	0.577321	2.96818		-4.05788	4.62194
		-1.05009	6.81151	-1.91999	4.67655		0.315905	4.28141	1.277	3.11029		-2.18957	4.28141
		2.52171	5.97633	7.84234	4.25062		-7.31697	4.11802	-5.21576	2.82699		2.91636	4.11802
		-1.28709	6.54745	-2.29244	4.6925		1.07335	3.49754	1.52467	3.12087		-1.91806	3.49754
		-4.37474	7.5223	-4.87062	5.47191		-2.34568	4.80836	3.23947	3.63925		-8.70151	4.80836
		-1.3966	7.21248	-0.576137	4.63761		-2.97332	4.59038	0.38324	3.08438		-3.72524	4.59038
		2.18625	5.54024	4.45768	4.07127		-6.74147	4.55275	-2.96464	2.70771		-0.924844	4.55275
mean (± 95%CI)		0.217774	2.54958	0.922185	3.7352		-2.79137	2.50433	-0.613266	2.48422		-1.58814	3.71837
	LP 1	-5.06888	5.8034	-0.542532	4.46172		-1.83147	3.99854	0.360848	2.96739		-2.53945	3.99854
		-1.71683	5.22861	-3.2908	3.83928		1.26458	4.41266	2.18861	2.55343		-3.02947	4.41266
		-4.25144	6.28416	-3.33134	4.46562		0.443823	4.38151	2.21561	2.96999		-3.9032	4.38151
		2.15851	5.93554	5.57312	4.55388		-6.31165	4.91562	-3.70661	3.02868		0.960714	4.91562
		4.60007	5.93075	1.06437	5.1462		1.52904	5.02822	-0.707901	3.42262		2.91794	5.02822
		-1.09233	4.40342	0.487129	4.31855		-1.96779	5.12357	-0.323999	2.87217		-1.3321	5.12357
		-2.96889	6.07135	0.277804	4.35762		-1.29444	4.50942	-0.184794	2.89816		-0.931878	4.50942
		0.667662	5.73806	-5.60666	4.5974		4.68922	4.3738	3.72884	3.05764		-2.62677	4.3738
		-6.58091	8.09907	1.33506	4.70293		-5.68464	3.5635	-0.887907	3.12782		-3.94257	3.5635
		-3.55622	6.07702	-3.37291	4.85371		0.45734	4.1607	2.24328	3.2281		-3.94398	4.1607
mean (± 95%CI)		-1.78093	2.46918	-0.740676	2.30986		-0.870599	2.38222	0.492599	1.53625		-1.83708	1.63808
	AGC 351	0.107581	11.9247	0.679147	8.04395		-2.13386	6.03532	-0.451593	5.34991		-1.24783	6.03532
		7.06158	11.0786	3.03733	8.12416		3.67976	6.35997	-2.01993	5.40323		7.64286	6.35997
		5.76018	10.3675	5.67375	6.75421		-0.184534	5.83818	-3.77339	4.49209		7.21886	5.83818
		-2.1961	8.64789	1.77592	6.74975		-1.8095	6.46483	-1.18114	4.48908		0.507901	6.46483
		3.12145	12.5384	0.145478	8.0007		6.65667	6.40761	-0.0966615	5.3211		6.84632	6.40761
		3.75311	11.9301	4.42976	7.74204		-5.92717	7.06313	-2.94601	5.14908		-0.147095	7.06313
		-6.48026	10.8565	-2.4607	7.11338		-1.86222	7.09263	1.63655	4.73094		-5.07312	7.09263
		-7.68968	7.2002	-1.38232	4.80677		-1.34648	5.775	0.919235	3.19688		-3.15002	5.775
		-2.9878	10.0513	-4.49486	6.16269		0.167086	5.61809	2.98942	4.09867		-5.69816	5.61809
		-8.79964	10.2011	-3.11723	7.08646		-4.55402	5.4562	2.07322	4.71306		-8.62168	5.4562
		-0.256156	11.5243	1.77677	7.87723		2.59736	6.20711	-1.18158	5.23897		4.91562	6.20711
mean (± 95%CI)		-0.78234	3.63354	0.551184	2.14955		-0.428809	2.43726	-0.366534	1.42959		0.290332	3.8295
	AGC 351	-1.66493	7.36103	-6.35966	4.83947		8.29474	5.15468	4.22957	3.21862		-0.00367138	5.15468
		1.65299	8.73326	-0.155333	6.63372		1.01617	6.25243	0.103381	4.41194		0.813339	6.25243
		-2.18946	8.20423	-9.82177	5.78701		7.48866	5.75654	6.53227	3.84881		-5.32766	5.75654
		6.632	7.43877	-2.61111	6.07771		6.41158	6.64636	1.73664	4.04214		3.00428	6.64636
		-12.56	8.2978	-5.07323	6.45768		-1.61781	5.27721	3.37421	4.29486		-8.23802	5.27721
		10.6619	8.03167	5.66019	6.00707		1.87713	5.90088	-3.76444	3.99519		9.26297	5.90088
		2.30226	9.34446	-2.18472	7.0906		3.99168	6.71638	1.45308	4.71577		1.14074	6.71638
		9.30554	9.76996	1.98447	6.45971		7.17855	6.14317	-1.31987	4.29619		9.76814	6.14317
		3.59914	10.0462	-4.14436	8.48113		10.6578	5.90722	2.75659	5.6406		5.24932	5.90722
		-0.565429	9.30637	-7.5118	6.72934		6.05816	7.13556	4.99599	4.4755		-3.74398	7.13556
		1.05661	9.43802	-2.73414	6.63103		1.31273	6.45297	1.81833	4.41016		-2.25482	6.45297
		5.02906	10.0013	0.447901	7.40099		3.30108	6.54579	-0.297893	4.92224		3.88554	6.54579
		-5.24066	8.86556	-3.26095	6.35167		-1.17271	5.84671	2.16873	4.22434		-5.42775	5.84671
mean (± 95%CI)		1.38608	3.7405	-2.75112	2.49011		4.21521	2.30062	1.82974	1.65612		0.625264	3.37626
	AGC 351	-2.68974	6.96908	-3.52648	4.61767		-0.598363	5.75197	2.34534	3.07112		-5.19993	5.75197
		-3.28181	7.93073	0.186903	5.25905		-1.72644	4.15518	-0.124265	3.49767		-1.48263	4.15518
		-2.31827	7.46294	-2.46073	4.51047		1.05938	5.68955	1.63651	2.9998		-2.15146	5.68955
		-1.62921	7.75122	0.311216	4.93739		3.65605	6.33698	-0.207024	3.28375		4.06223	6.33698
		3.92549	7.12534	3.90434	5.92895		-1.40544	5.15521	-2.59657	3.94322		3.68904	5.15521
		-1.98273	7.44415	5.98204	5.04858		-10.6352	6.74046	-3.9785	3.35768		-2.82942	6.74046
		1.77519	7.61655	1.9879	5.94394		1.97052	8.10686	-1.32203	3.95314		4.56434	8.10686
		4.66979	8.16816	1.89033	4.88732		1.46502	5.66114	-1.25726	3.25045		3.93177	5.66114
		-4.51508	7.86591	1.19366	4.81982		-3.81797	4.87663	-0.793938	3.20555		-2.26027	4.87663
		-3.58235	6.45804	-0.857801	5.52699		-2.66836	4.80349	0.570538	3.67587		-3.78776	4.80349
		1.1059	7.52036	0.44316	5.03131		-2.33374	5.26778	-0.294755	3.3462		-1.75543	5.26778
mean (± 95%CI)		-0.774803	2.10493	0.82314	1.80366		-1.36678	2.56288	-0.54745	1.19955		-0.292684	2.42103
	AGC 351	-1.68871	7.71752	-2.93651	5.53617		0.64401	5.22048	1.9526	3.68201		-3.187	5.22048
		-1.36737	7.77732	2.6908	7.73727		-2.85142	5.74526	-1.78931	5.14562		0.6592	5.74526
		0.688715	7.27755	-0.839205	4.77361		-5.09006	4.73963	0.558123	3.17483		-6.1851	4.73963
		2.96503	6.60434	-0.0661889	4.77652		6.20978	5.55648	0.0440465	3.17678		6.12336	5.55648
		-3.34944	7.45918	-2.48622	5.43782		-0.310909	4.22956	1.6536	3.61658		-3.55528	4.22956
		-5.86826	6.68376	-3.48425	4.74187		-2.12117	3.948	2.3173	3.15371		-6.66772	3.948
		1.11981	7.77112	6.57127	18.7686		-6.11501	21.8073	-4.36776	12.4778		2.45453	21.8073
		1.53584	6.43017	-0.86975	5.33418		6.20876	5.84291	0.578487	3.54765		5.07377	5.84291
mean (± 95%CI)		-0.745547	2.42319	-0.177506	2.80106		-0.428253	3.89685	0.118387	1.86222		-0.660529	4.14073
	AGC 351	-0.168934	7.48565	-8.72552	7.4949		8.09981	7.67587	5.80322	4.9847		-3.2861	7.67587
		-0.264964	7.4667	-2.07317	6.47116		-2.61031	7.55412	1.37868	4.30384		-5.31529	7.55412
		-2.74714	6.37035	-6.47969	5.92669		6.2468	7.21029	4.30939	3.94172		-2.20822	7.21029
		-0.498563	9.37993	8.53446	6.45632		-6.1784	8.93596	-5.67617	4.29396		4.95824	8.93596
		-3.9019	8.61384	-0.803007	6.84198		1.36315	8.49536	0.534001	4.55042		0.315442	8.49536
		4.89232	7.7004	4.96446	7.77195		-6.13687	7.70839	-3.30163	5.16894		0.340927	7.70839
		3.81175	6.92407	1.33473	7.48124		2.1799	7.79147	-0.887648	4.97565		3.92147	7.79147
		-4.47413	6.95387	-6.82972	6.14644		3.53821	7.93598	4.54231	4.08787		-5.3738	7.93598
		-7.37991	7.88194	-7.42172	7.40317		-8.47122	7.09183	4.93617	4.92368		-18.156	7.09183
		2.50249	7.22403	5.22695	7.94502		-9.2136	7.31508	-3.47614	5.28406		-2.39342	7.31508
		2.11135	8.51082	13.754	6.31687		-12.8846	6.89377	-9.14742	4.20124		5.06263	6.89377
		0.360701	8.80889	-0.224923	7.80155		2.87449	8.92374	0.149656	5.18864		2.58086	8.92374
mean (± 95%CI)		-0.479744	2.30007	0.104737	4.45364		-1.76605	4.28326	-0.0696311	2.96201		-1.62944	4.05833
	AGC 351	-2.58872	9.00285	-1.52918	5.01763		-2.2763	5.42342	1.01699	3.33712		-4.27163	5.42342
		0.514584	9.78843	1.91233	5.95709		1.91447	4.81542	-1.27184	3.96193		4.40982	4.81542
		4.31826	9.79375	1.29323	5.72515		3.1655	5.18476	-0.860015	3.80767		4.85285	5.18476
		-2.10753	9.084	-5.05941	5.07301		4.44921	4.69168	3.36493	3.37395		-2.15278	4.69168
		-0.609558	9.80779	-0.697461	5.76538		-1.19279	5.05786	0.463903	3.83444		-2.10297	5.05786
		-2.53013	9.36774	-0.546522	5.23346		-4.04248	5.20514	0.363457	3.48063		-4.75558	5.20514
		1.48051	9.28879	2.47748	5.45981		0.034688	5.56341	-1.6477	3.6312		3.26747	5.56341
		0.571294	10.5467	-0.925962	6.36938		-1.52811	4.86667	0.615919	4.23615		-2.73655	4.86667
		-2.84788	9.08483	-3.25503	5.96319		1.24177	4.78582	2.16489	3.96599		-3.00575	4.78582
		0.984288	9.29169	-1.81548	5.23796		1.27082	5.34065	1.20748	3.48366		-1.09825	5.34065
mean (± 95%CI)		-0.281487	1.64573	-0.814599	1.65722		0.303678	1.86234	0.541801	1.10218		-0.759336	2.56329
	AGC 351	-2.39089	7.63516	-0.217787	5.60215		-1.34431	4.1081	0.144848	3.72586		-1.6285	4.1081
		1.31509	7.43843	3.7117	6.64803		-3.75546	6.35217	-2.46842	4.42148		1.08758	6.35217
		-0.0682821	8.68735	-1.56099	6.05112		-2.5634	4.73167	1.03831	4.02447		-4.60056	4.73167
		2.26091	6.30169	-0.823544	5.05792		2.77896	4.4134	0.547713	3.36392		1.70435	4.4134
		-2.76347	9.64058	2.58315	5.23543		-3.33742	6.19687	-1.71801	3.48196		0.0333108	6.19687
		-2.96063	7.90125	0.442066	6.02855		-3.5846	4.59001	-0.293919	4.00948		-3.00793	4.59001
		2.3108	9.13149	1.12251	6.37121		1.92543	4.60888	-0.74644	4.23733		3.38995	4.60888
		2.70354	6.62814	2.18581	4.70171		-2.1342	5.18207	-1.45375	3.127		0.718044	5.18207
		-1.74431	7.01278	-3.15266	5.28529		4.95957	5.14578	2.09679	3.51513		0.845671	5.14578
mean (± 95%CI)		-0.148582	1.81203	0.476695	1.66951		-0.783937	2.45373	-0.316986	1.11035		-0.16201	1.91088
	AGC 351	-3.17321	7.24146	-0.655774	5.65709		-2.49235	7.10623	0.436191	3.76243		-3.34816	7.10623
		-2.43191	8.80223	-0.606152	7.25371		-2.00439	8.11875	0.4033	4.82426		-2.79566	8.11875
		-0.371603	5.99584	8.26829	5.44805		-10.6308	5.89453	-5.49906	3.62337		0.158319	5.89453
		-3.60534	8.72879	0.990166	7.24675		-7.38871	5.92599	-0.658456	4.81967		-6.09681	5.92599
		2.61782	7.80821	1.3837	6.12665		-1.06445	7.39372	-0.920267	4.07469		0.741119	7.39372
		-4.50097	7.02365	-3.68535	7.4808		-2.27674	7.16479	2.45121	4.97529		-7.08601	7.16479
		-6.72868	6.64483	-3.67536	5.61839		-1.26329	5.71809	2.44431	3.73667		-6.05901	5.71809
		-1.3257	6.74236	5.23023	6.17614		-3.24463	8.2967	-3.47854	4.10759		3.58027	8.2967
		4.27227	7.6953	1.82949	7.62831		3.10119	8.20249	-1.2166	5.07341		5.48816	8.20249
		-10.8608	8.59077	-11.632	6.47656		3.03208	6.54443	7.73633	4.30741		-12.1466	6.54443
		-8.00649	6.77475	-8.12091	5.28661		-3.14776	7.76158	5.40087	3.516		-13.7443	7.76158
		-4.66751	6.68223	-3.27442	5.77589		0.0886602	7.20301	2.1776	3.84142		-4.18379	7.20301
		2.92673	8.62006	2.59354	6.8543		-3.02281	8.50424	-1.72478	4.55866		0.361211	8.50424
		6.81515	6.38413	4.22937	6.19172		-3.13538	7.04752	-2.81284	4.11799		2.38341	7.04752
		0.729706	7.91994	-4.5025	6.13805		5.84444	6.3604	2.99454	4.08227		-0.0308445	6.3604
		1.61799	6.91601	4.05863	6.95486		-4.68666	5.66539	-2.69924	4.62556		0.609253	5.66539
		1.54634	6.67565	0.476587	6.85027		-0.0948618	6.5058	-0.316898	4.55597		0.526891	6.5058
		0.948392	5.65744	-2.6049	7.16876		3.32404	8.87167	1.73258	4.76779		-0.07529	8.87167
		-5.15505	7.53805	-4.44021	7.98261		5.2428	8.56621	2.95327	5.30908		-0.551513	8.56621
		-2.02138	7.89572	2.88543	4.96356		-4.99225	5.85103	-1.91916	3.30115		-1.22686	5.85103
mean (± 95%CI)		-1.56871	2.06044	-0.562609	2.2314		-1.4406	1.92685	0.374218	1.48406		-2.17481	2.28842
	AGC 351	-3.0922	9.32407	-2.51626	5.12772		-2.02805	5.02941	1.67341	3.41034		-5.31128	5.02941
		-1.16176	11.2395	0.736754	6.69972		0.567891	5.86472	-0.489951	4.45581		1.52918	5.86472
		-1.27309	9.24622	2.6364	4.86768		-1.59678	5.13972	-1.75343	3.23739		1.84346	5.13972
		-1.62259	10.2877	-5.05147	5.44998		3.078	5.26828	3.3596	3.62467		-3.51354	5.26828
		-0.989499	7.38341	-4.08836	5.612		3.46358	5.58344	2.71899	3.73241		-1.87108	5.58344
		4.25744	8.77569	2.75999	6.32678		2.85741	4.55327	-1.83559	4.20779		6.45883	4.55327
		7.30149	10.5369	-1.02614	5.37983		8.02686	6.00151	0.682422	3.57801		6.68795	6.00151
		0.37357	8.97017	0.554494	5.869		-1.82504	4.84137	-0.368806	3.90333		-1.10145	4.84137
		3.47245	9.39116	-0.425798	6.50667		2.77492	4.88116	0.283241	4.32743		2.2192	4.88116
		3.71899	9.93557	6.84269	6.40432		0.918167	4.33416	-4.55091	4.25937		9.84706	4.33416
		-4.03617	10.7244	-3.3439	6.17054		0.27833	5.63035	2.2239	4.10389		-4.08497	5.63035
mean (± 95%CI)		0.631693	2.38006	-0.2656	2.3508		1.50139	1.99525	0.176626	1.56345		1.15485	3.30047
	AGC 351	0.87115	12.3453	-2.24199	8.57934		-2.43719	6.80256	1.49112	5.70593		-5.36277	6.80256
		2.30166	16.0637	-4.37198	8.80181		-0.37437	7.15598	2.90767	5.85393		-6.07922	7.15598
		-1.36025	14.777	10.0255	8.218		-9.79944	7.34042	-6.66769	5.4656		3.28256	7.34042
		1.07903	15.1958	5.52898	9.02604		-8.31521	6.87293	-3.67719	6.00303		-1.10057	6.87293
		-1.98004	17.8869	-0.989593	9.02964		0.133129	8.8045	0.658141	6.0054		-1.15814	8.8045
		3.13236	14.1198	-4.23284	8.10512		8.6719	7.2854	2.81507	5.39052		3.14873	7.2854
		-0.693693	15.1866	2.76438	6.99817		1.15402	8.20459	-1.83882	4.65434		4.76179	8.20459
mean (± 95%CI)		0.478602	1.75807	0.926058	5.0055		-1.56674	5.7338	-0.615956	3.32904		-0.358231	3.97316
	AGC 351	6.44266	8.48506	1.52845	7.41823		3.52431	7.76122	-1.01644	4.93372		5.51857	7.76122
		2.36549	8.11699	0.231206	6.53545		5.89769	7.32445	-0.153794	4.34658		6.19944	7.32445
		-0.474351	7.70827	-2.5053	7.28926		0.410305	7.89756	1.66625	4.84791		-2.85888	7.89756
		-2.9098	8.58111	0.255758	6.76188		-3.2264	7.62329	-0.17014	4.49716		-2.89258	7.62329
		-2.81441	8.56587	-0.521882	7.37168		-3.17581	6.86928	0.347199	4.90273		-3.85701	6.86928
		2.65166	7.48466	-1.03128	6.30381		0.0637226	6.82016	0.6859	4.19253		-1.28201	6.82016
		-3.61675	7.33027	0.0680915	6.54703		-4.9356	6.69174	-0.0453602	4.3543		-4.8466	6.69174
		1.55503	7.19577	-5.00022	5.49594		5.94335	7.25121	3.3254	3.65523		-0.581076	7.25121
		2.15412	7.75929	0.2518	6.59688		5.73846	6.66344	-0.1675	4.38743		6.06709	6.66344
		-1.72516	7.41099	5.4079	6.78371		-5.13421	7.98749	-3.59669	4.51167		1.9225	7.98749
		4.98931	7.97351	-2.08493	7.09713		7.98102	6.69053	1.3866	4.72011		5.26051	6.69053
		1.40802	8.50399	8.60646	8.10873		-11.2242	8.04835	-5.72379	5.39295		0.00589741	8.04835
		-0.660399	6.98904	2.37576	5.38179		-7.80282	7.55502	-1.58023	3.5793		-4.70241	7.55502
		-7.84134	7.63711	2.78188	6.18866		-9.36958	8.04303	-1.85023	4.11596		-5.73943	8.04303
		4.7662	6.81715	-1.61041	7.11442		7.84316	8.52069	1.07102	4.73165		5.74182	8.52069
		9.69211	7.3776	-1.53969	7.3577		7.98943	7.27095	1.02401	4.89348		5.98033	7.27095
		-5.84441	6.77611	-8.73784	6.02698		3.96454	6.63592	5.81127	4.0084		-7.43718	6.63592
		-6.44715	7.4501	-4.11013	6.69306		7.22156	8.57903	2.73345	4.45142		1.85852	8.57903
mean (± 95%CI)		0.205045	2.33337	-0.313022	1.91701		0.650498	3.21555	0.208163	1.27494		0.242083	2.33701
	AGC 351	-6.66912	11.1704	-2.92074	6.45731		-2.16448	5.9353	1.94265	4.29465		-5.97596	5.9353
		5.60502	8.37612	3.79466	6.2282		-3.48986	5.30751	-2.52366	4.14226		1.46155	5.30751
		0.415764	9.42901	4.46434	5.14951		-2.08692	6.02659	-2.96917	3.42483		3.73858	6.02659
		-6.61643	6.97033	0.38558	5.02736		-2.1794	4.70836	-0.256453	3.34358		-1.67624	4.70836
		-5.3184	9.75241	-1.62684	5.8124		-0.238326	6.14194	1.08203	3.8657		-2.36126	6.14194
		1.16302	9.02805	0.48031	4.64679		-1.09792	5.06971	-0.319505	3.09047		-0.471054	5.06971
		1.3727	7.76661	1.58567	4.42649		-3.8168	4.1415	-1.05464	2.94396		-1.7476	4.1415
		-4.45504	8.89199	-1.32589	4.97531		-7.18872	5.55094	0.881772	3.30898		-8.91876	5.55094
		7.50755	8.00603	3.43392	4.52126		-3.44179	5.54404	-2.28395	3.00698		1.03933	5.54404
		-0.449028	8.53361	1.367	5.3891		-3.33405	5.07255	-0.909184	3.58417		-1.55023	5.07255
		-0.391503	9.57277	4.25533	5.72042		-4.29912	6.21545	-2.83002	3.80449		1.25338	6.21545
		-8.27013	8.84866	-4.85257	5.01177		-0.573476	5.8342	3.22739	3.33321		-6.90561	5.8342
mean (± 95%CI)		-1.34213	3.17518	0.753397	1.90286		-2.82591	1.2028	-0.501062	1.26557		-1.84282	2.3852
	AGC 351	-6.60238	7.79172	-0.416393	5.16195		-3.8916	4.38225	0.276987	3.43313		-4.43505	4.38225
		-2.34521	7.05662	-1.54393	4.8608		1.90769	5.1959	1.0268	3.23281		-0.106895	5.1959
		-0.976006	6.74949	8.42055	5.38483		-11.4003	6.61171	-5.60034	3.58133		-0.412465	6.61171
		-0.380275	5.00543	5.30618	4.16162		-4.75323	5.32429	-3.52913	2.76781		2.17092	5.32429
		3.19223	7.46107	5.63822	4.94969		-1.80431	6.12898	-3.74988	3.29193		5.55295	6.12898
		9.25937	8.06509	8.84846	5.76695		2.52894	4.78445	-5.88485	3.83548		14.075	4.78445
		2.37266	7.5022	4.00615	5.41768		2.55082	4.95929	-2.66434	3.6032		7.77825	4.95929
		0.256481	6.07994	-2.75528	5.51516		1.38636	5.43992	1.83254	3.66801		-2.20908	5.43992
		-3.03444	7.30265	-0.860744	5.4507		1.38043	4.94513	0.572484	3.62512		0.257215	4.94513
		0.710079	6.20468	-0.256074	5.46717		3.0995	5.22436	0.17032	3.6361		2.76534	5.22436
		3.06896	7.51432	-2.39691	5.91264		-4.66072	5.71698	1.59418	3.93235		-7.78851	5.71698
		1.96419	8.88448	-1.14303	6.23789		-0.537115	5.45557	0.760296	4.14871		-2.02881	5.45557
		-5.09245	6.90093	-5.32298	4.5541		-2.88508	4.77885	3.54014	3.02883		-9.83083	4.77885
mean (± 95%CI)		0.184092	2.46882	1.34802	2.74668		-1.31374	2.52092	-0.896523	1.82676		0.445235	3.84351
	AGC 351	1.7563	11.5532	-0.284123	8.91205		3.33578	7.25822	0.189142	5.92722		2.96468	7.25822
		4.47172	8.75847	6.24827	7.59828		-3.18068	7.64221	-4.15552	5.05344		4.97245	7.64221
		3.43497	8.2549	-0.166466	6.04192		2.95011	7.36233	0.110683	4.01835		2.73295	7.36233
		3.42503	9.98301	0.619329	8.04293		-0.063056	8.89739	-0.411755	5.3492		0.744808	8.89739
		-1.56496	9.36666	1.10522	6.45058		-6.92481	7.18436	-0.735157	4.29012		-5.48244	7.18436
		-3.56972	9.16405	-5.91819	8.08173		5.03377	7.43941	3.93619	5.37497		-2.68903	7.43941
		1.69078	9.74124	1.38516	7.22091		-3.82892	6.53808	-0.921252	4.80246		-2.02143	6.53808
		-4.20559	9.96967	-5.27596	6.20556		4.89408	6.39082	3.50871	4.12719		-1.99001	6.39082
		-4.25224	9.86042	3.11487	7.74677		-8.81548	6.21869	-2.07151	5.15221		-4.75117	6.21869
mean (± 95%CI)		0.13181	2.72137	0.0920123	2.91638		-0.733247	3.98235	-0.0611644	1.9396		-0.613242	2.79881
	AGC 351	-2.38963	9.21079	-2.5642	5.64869		2.58641	6.19345	1.70542	3.75683		-0.759622	6.19345
		6.75786	9.34813	3.32678	5.88181		-4.69557	5.18848	-2.21254	3.91184		-0.354567	5.18848
		6.78642	8.25902	1.93116	5.79726		6.54638	4.71567	-1.28435	3.85563		9.06627	4.71567
		3.46878	6.34197	-0.981025	4.9305		2.10046	5.64403	0.652432	3.27917		0.820389	5.64403
		-6.13657	9.48191	-5.47972	5.44517		1.11235	5.40139	3.6445	3.62146		-6.03815	5.40139
		-3.20369	6.81658	-0.98264	4.26592		-3.70665	5.40478	0.653455	2.83717		-4.98873	5.40478
		-2.8756	8.69547	-3.28797	4.7147		2.0855	5.54406	2.18672	3.13564		-2.20484	5.54406
		-6.59285	9.15281	-6.30013	5.56001		0.904387	5.95763	4.19014	3.69782		-7.31666	5.95763
		0.85433	7.86777	-4.57736	5.4936		8.6922	5.35622	3.04426	3.65366		2.71937	5.35622
mean (± 95%CI)		-0.370105	3.92529	-2.10168	2.50597		1.73616	3.26768	1.39778	1.66667		-1.00628	3.85865
	AGC 351	-4.50198	5.24598	-3.3458	4.86661		-0.601892	5.56638	2.22522	3.23668		-4.96777	5.56638
		4.99031	6.01493	11.1184	6.88221		-6.89042	7.46289	-7.39437	4.57718		7.61733	7.46289
		0.667273	5.23966	-0.181036	4.10036		0.308519	4.90831	0.12029	2.72706		0.0725097	4.90831
		4.54025	5.64807	2.66667	5.00807		4.61172	6.95642	-1.7736	3.33076		8.09151	6.95642
		0.488252	4.86973	-1.66382	5.64913		0.0677434	4.98513	1.10661	3.75711		-2.10342	4.98513
		-1.72014	5.79397	-5.89939	4.83166		3.47218	5.50002	3.92355	3.21342		-4.22581	5.50002
		-0.254802	5.68809	-1.42929	4.87042		-6.71984	5.70358	0.950591	3.23921		-8.5849	5.70358
		-7.30071	5.1301	-2.7643	4.00852		-3.84606	5.20505	1.83841	2.66597		-7.45302	5.20505
		2.64712	4.71642	-2.63151	5.50745		4.04347	5.8036	1.7502	3.66288		0.609582	5.8036
		-1.19064	5.83064	-2.2357	5.36547		-5.31241	4.85671	1.48702	3.56845		-8.22995	4.85671
		0.785224	4.88283	1.76942	3.89843		-1.49576	6.0964	-1.17683	2.59276		0.813177	6.0964
		2.09192	6.19488	4.91141	5.89925		-7.03964	4.84644	-3.26638	3.92348		-0.63101	4.84644
		-4.29387	5.49047	-2.67769	5.20014		-1.19872	4.90345	1.78088	3.45849		-4.69281	4.90345
		-4.23722	5.59772	-1.23411	5.4773		-5.24913	5.7185	0.820807	3.64284		-6.85955	5.7185
		-5.91899	5.21691	-3.90657	4.84178		-0.719936	4.84023	2.5981	3.22015		-5.81742	4.84023
		4.58986	5.08525	-0.610265	5.11687		2.08417	5.07101	0.405799	3.40313		1.28799	5.07101
		5.93918	4.80499	-0.290117	5.34694		3.63959	5.25041	0.192938	3.55614		3.26104	5.25041
		-3.39977	5.88892	2.82715	4.05746		-7.55837	5.28032	-1.88037	2.69852		-3.86909	5.28032
		-6.18927	5.29898	0.907567	5.45525		-3.08489	5.58405	-0.603579	3.62817		-1.90067	5.58405
mean (± 95%CI)		-0.645685	1.98702	-0.245738	1.83347		-1.65735	1.96485	0.163437	1.21938		-1.97801	2.35118
	AGC 351	-0.255674	13.2968	-2.6169	9.73835		-1.94429	12.8771	1.74037	6.47678		-5.35889	12.8771
		2.9538	14.5146	3.77824	11.437		-1.011	11.7771	-2.51287	7.60656		3.91925	11.7771
		-7.00508	13.6663	-1.1816	11.7492		-2.86101	10.372	0.785982	7.81401		-4.4031	10.372
		2.12264	12.0848	-2.27051	10.7192		6.70133	11.1901	1.50979	7.12903		3.73912	11.1901
		-4.60298	15.9577	-4.19198	9.80884		-2.46576	12.5923	2.7876	6.52365		-7.93503	12.5923
		-0.929917	13.9847	6.20659	9.22941		-8.9403	12.431	-4.12812	6.13819		-0.840927	12.431
		11.1295	12.507	-3.26837	9.95486		6.17956	11.7571	1.20757	6.78832		3.81031	11.7571
		-2.58982	13.3968	8.30708	11.8455		-24.0213	10.2036	-5.5246	7.87821		-13.182	10.2036
		2.59186	13.7556	3.4668	9.24038		-14.0318	10.7653	-2.30582	6.14557		-9.50781	10.7653
		1.03242	16.7614	2.24344	11.1265		3.87656	12.6111	-1.49201	7.39997		6.80388	12.6111
		-2.45979	13.8372	-10.5948	10.3465		15.9725	9.25747	7.0465	6.88121		2.14724	9.25747
		-5.5463	16.0585	-11.772	11.2049		9.31644	8.65322	7.82938	7.45214		-6.04481	8.65322
mean (± 95%CI)		-0.296616	3.08025	-0.991167	3.92394		-1.10243	6.90285	0.578648	2.59513		-2.23773	4.05097
	AGC 351	1.61543	6.91791	-3.32572	4.66937		2.89701	4.68111	2.21182	3.10549		-1.44257	4.68111
		0.00193116	8.76244	-2.59493	5.33966		-1.12737	5.53634	1.72592	3.55129		-4.51362	5.53634
		-2.89603	10.1312	-0.874518	6.10385		-0.67577	5.86189	0.581673	4.05953		-1.81701	5.86189
		1.00367	7.09274	-1.8144	4.86737		2.36395	6.83503	1.20671	3.23716		-0.00362594	6.83503
		4.27587	7.75187	3.28898	5.20561		-0.0940325	3.8996	-2.18743	3.46213		4.19771	3.8996
		-0.233217	9.50272	-1.51272	5.81876		1.39513	6.98422	1.00611	3.86996		-0.578851	6.98422
		-2.01909	7.94671	2.32246	5.62474		-10.2282	4.98249	-1.54456	3.7409		-7.19773	4.98249
		-1.46662	9.21155	1.59299	5.75315		-5.36148	5.55308	-1.05942	3.82629		-3.28289	5.55308
		3.01937	6.91009	1.13276	4.66066		3.86223	3.62316	-0.75349	3.09971		5.34058	3.62316
		0.30818	7.91155	-0.961037	6.28339		6.29366	5.58132	0.639221	4.17896		5.0395	5.58132
		4.17192	6.7798	6.11842	4.84861		-8.70155	4.80458	-4.06924	3.22471		-0.717691	4.80458
		5.53038	7.67917	10.7664	6.4398		-7.23305	6.24301	-7.16031	4.28298		6.81548	6.24301
		-2.81333	8.87235	-0.856228	5.28918		-2.11463	5.04511	0.56947	3.51769		-3.23193	5.04511
mean (± 95%CI)		0.807575	1.68416	1.02173	2.3766		-1.44031	3.0768	-0.679503	1.5806		-0.107127	2.57255
	AGC 351	-1.65153	7.8241	-2.23486	5.43465		5.97323	6.06999	1.48635	3.61445		3.05701	6.06999
		-0.707031	7.89444	-3.63213	5.7032		4.44478	5.69246	2.41572	3.79306		-0.294861	5.69246
		-3.84233	7.85576	1.32187	5.8473		-4.04543	5.34778	-0.879057	3.88891		-2.32072	5.34778
		-2.8132	9.67583	-5.52066	6.30833		-0.397777	6.89339	3.6718	4.19554		-7.60184	6.89339
		1.42186	7.74706	-4.61621	5.59789		9.28997	5.15904	3.07018	3.72303		3.26626	5.15904
		1.67505	7.22762	3.17607	6.23516		-6.50654	6.904	-2.11222	4.14691		-2.36237	6.904
		-0.0725449	8.38233	-0.425187	6.25756		1.45824	5.15811	0.282872	4.16177		0.903245	5.15811
mean (± 95%CI)		-0.855675	1.91082	-1.70444	2.96465		1.45949	5.17436	1.13366	1.97171		-0.764753	3.49279
	AGC 351	4.70817	7.79404	5.41248	4.59366		-6.3853	4.26887	-3.59966	3.05516		0.677242	4.26887
		-7.23971	7.84026	-2.01473	5.37402		-7.61271	4.7219	1.33999	3.57415		-10.2418	4.7219
		5.04769	10.6436	2.00211	6.17866		0.355106	4.84749	-1.33142	4.10931		2.96735	4.84749
		4.25856	8.10728	2.1456	5.1969		-1.69719	3.80879	-1.42694	3.45635		1.10248	3.80879
		-2.90358	8.99413	1.68672	5.20499		-1.92337	4.60776	-1.12177	3.46173		0.277553	4.60776
		-1.27291	9.00353	5.59877	5.13494		-4.20024	4.3123	-3.72363	3.41513		3.10552	4.3123
		-1.45071	8.841	1.82984	5.13572		-3.01406	4.99871	-1.21701	3.41566		-0.626289	4.99871
		-0.39978	7.84624	-2.23481	4.25112		3.14026	4.72668	1.48626	2.82733		0.224218	4.72668
		1.49148	7.65714	-1.07509	4.48335		3.40586	4.63897	0.714986	2.98177		2.00306	4.63897
		-0.128018	9.52204	2.30556	6.05139		-3.46906	4.6169	-1.53329	4.02465		-0.460745	4.6169
		-6.22002	9.06282	-1.8286	5.27651		-3.30302	5.15814	1.21618	3.50929		-5.68917	5.15814
mean (± 95%CI)		-0.37353	2.76917	1.25708	1.86338		-2.24579	2.3377	-0.836028	1.23928		-0.605505	2.67119
	160245	7.85475	7.30012	3.14003	5.65781		4.39179	6.05861	-2.0884	3.7629		8.48924	6.05861
		6.59502	7.99473	-2.27703	5.48008		7.96242	5.5718	1.51434	3.64467		4.99127	5.5718
		4.43066	8.58753	0.66664	6.07537		1.48008	6.70419	-0.443428	4.0406		2.35008	6.70419
		5.16815	8.61642	-6.60953	5.51867		12.4819	6.66311	4.39571	3.67035		3.85752	6.66311
		3.84922	10.362	-7.56431	7.15379		17.8736	5.36225	5.03094	4.75785		8.00286	5.36225
		4.38944	7.56238	-9.78604	6.37403		18.2287	8.30444	6.50853	4.23923		5.45896	8.30444
		1.85516	11.0608	-3.41803	7.2996		8.48739	6.59031	2.27334	4.85479		4.02709	6.59031
		10.5623	10.2852	-1.52595	7.54835		6.03668	6.17276	1.01501	5.02021		4.04523	6.17276
		5.65326	8.04238	-6.10929	6.03778		11.9893	6.48548	4.06317	4.0156		4.01736	6.48548
mean (± 95%CI)		5.59533	1.93716	-3.72039	3.20318		9.88131	4.43138	2.47436	2.13038		5.02662	1.55043
	160245	3.67348	6.60881	0.460634	4.41253		10.268	5.56344	-0.306382	2.93468		10.8691	5.56344
		2.14825	5.83245	-3.83394	4.13472		5.84333	4.06388	2.54981	2.74992		0.840604	4.06388
		5.02035	7.10091	1.62327	5.26596		6.00108	5.89113	-1.0796	3.50227		8.11926	5.89113
		10.9733	6.69377	4.62226	5.8095		4.47854	4.95822	-3.07406	3.86379		10.5098	4.95822
		4.20474	9.16355	-2.50047	6.31687		2.68579	7.06413	1.66312	4.20123		-0.577242	7.06413
		9.79898	6.71599	-3.78586	4.82625		13.1662	5.61437	2.51784	3.20982		8.22622	5.61437
		11.1822	6.48981	-0.443469	5.61973		12.6254	5.65013	0.294907	3.73755		12.0468	5.65013
		3.16075	8.17315	-2.91208	5.53705		6.43437	6.94551	1.93675	3.68259		2.63447	6.94551
		-0.931109	7.37377	-3.06038	5.04185		5.33164	5.52606	2.03537	3.35323		1.33825	5.52606
		-0.622515	7.99926	0.298208	5.13052		9.16165	6.00591	-0.198404	3.4122		9.55092	6.00591
		3.36528	6.32275	-1.6784	4.47524		5.33208	5.54277	1.1162	2.97638		3.1421	5.54277
		15.4433	6.96538	6.26153	5.54053		1.68955	5.63242	-4.16433	3.68489		9.85997	5.63242
mean (± 95%CI)		5.61808	3.23284	-0.412392	2.07757		6.91813	2.31739	0.274268	1.38172		6.38002	2.88592
	160245	3.88121	8.01289	-3.31348	5.31033		8.17679	4.34054	2.20359	3.53177		3.85335	4.34054
		5.3685	7.17005	-1.94475	4.64347		6.33362	4.99132	1.29326	3.08827		3.79625	4.99132
		10.9435	7.18354	2.36119	5.20723		9.6764	4.95201	-1.57041	3.46323		12.7575	4.95201
		4.80382	7.96628	-1.49699	5.26263		6.22319	5.84786	0.995619	3.5001		4.26979	5.84786
		13.9472	7.21564	-3.9223	4.79864		13.2937	4.42835	2.60862	3.19147		8.17557	4.42835
		6.61853	8.09963	-0.553229	5.06682		5.62099	5.59771	0.367964	3.36986		4.89904	5.59771
		6.14918	6.74	-1.3013	4.537		6.88854	5.12959	0.865319	3.01745		5.19079	5.12959
		4.91552	9.01177	-2.0797	5.64206		5.81779	4.2924	1.38308	3.75241		3.1042	4.2924
		6.1907	6.14669	1.02134	4.78253		9.90697	4.87881	-0.679319	3.18077		11.2398	4.87881
		9.81806	8.49283	-0.0977366	5.46146		11.6025	5.25443	0.0650254	3.63232		11.4749	5.25443
mean (± 95%CI)		7.26363	2.31364	-1.1327	1.35958		8.35405	1.90488	0.753275	0.90421		6.87612	2.64308
	160245	5.66516	10.8838	3.49707	6.17345		2.89338	5.65821	-2.32567	4.10582		7.45634	5.65821
		13.9788	9.54754	2.88449	5.87781		5.63111	5.21716	-1.91832	3.90921		9.39486	5.21716
		3.20525	9.79721	-5.24398	5.16606		6.58227	5.08575	3.48756	3.43584		-0.26033	5.08575
		3.09864	8.68658	-6.92173	5.26346		13.118	5.62427	4.60349	3.50062		4.08598	5.62427
		5.32174	10.5634	-0.708076	6.1932		2.14149	5.12461	0.470973	4.11899		1.21744	5.12461
		5.53863	11.9404	-1.58227	6.58833		9.04939	5.28638	1.05244	4.38176		6.98451	5.28638
		16.4736	11.5761	4.48356	5.79469		7.25117	6.60823	-2.98193	3.85393		13.1017	6.60823
		10.4841	10.4724	4.92458	6.50702		1.94491	5.40564	-3.27524	4.32766		8.37093	5.40564
		10.0566	8.65498	-2.19684	5.0859		10.9806	5.41852	1.46098	3.38254		8.1141	5.41852
		10.8728	10.2784	2.34494	5.53894		6.79158	5.68754	-1.5596	3.68384		9.85152	5.68754
		11.652	10.3166	-2.19341	6.48642		6.53522	5.56553	1.45881	4.31397		3.67304	5.56553
mean (± 95%CI)		8.75884	2.99614	-0.0646963	2.67384		6.62901	2.36907	0.0430442	1.77829		6.54456	2.66917
	160245	11.4757	10.3555	-0.494719	6.18228		9.83531	5.6986	0.329035	4.11169		9.18975	5.6986
		9.73861	11.0191	2.35484	7.27932		7.3128	5.75442	-1.56606	4.84133		10.3854	5.75442
		9.23208	11.204	-0.919344	7.06317		5.03322	6.23901	0.611598	4.69757		3.83326	6.23901
		9.11783	9.35759	-3.65273	5.95224		16.6478	5.72272	2.42932	3.95869		11.8815	5.72272
		9.76232	8.81656	-0.249067	5.86987		10.0217	5.77053	0.16559	3.90391		9.69681	5.77053
		11.7157	10.6452	1.36451	6.4984		7.27632	7.53993	-0.907441	4.32193		9.05672	7.53993
		10.9996	10.1079	-0.800557	6.58091		9.18091	5.69616	0.532506	4.37679		8.13613	5.69616
		9.6694	10.0343	-0.220671	5.81602		8.36467	5.95144	0.146743	3.86812		8.07676	5.95144
		7.38353	9.43426	-0.757915	5.28194		6.37523	6.265	0.504005	3.51291		5.38637	6.265
		5.87519	9.43537	-4.02915	6.38278		8.84817	5.90875	2.67975	4.24504		3.59049	5.90875
		5.21676	10.3076	0.187187	6.18268		5.11496	5.25291	-0.124523	4.11199		5.35927	5.25291
mean (± 95%CI)		9.10789	1.43628	-0.656146	1.25142		8.54646	2.14521	0.436412	0.832285		7.69023	1.84896
	160245	6.84584	11.9355	6.35631	7.37428		1.28191	5.99594	-4.22734	4.90443		9.57596	5.99594
		8.84224	9.87381	-2.32408	6.12582		11.0176	6.00055	1.54557	4.07415		7.98519	6.00055
		1.93987	8.88314	-3.03786	6.12051		7.57531	6.23215	2.02046	4.07061		3.61118	6.23215
		11.8033	13.8277	6.09214	8.61493		8.08971	6.7527	-4.0515	5.72963		16.0388	6.7527
		1.42077	13.4493	-3.89357	8.44119		8.37553	6.84428	2.58957	5.61405		3.29479	6.84428
		1.54964	16.7468	-6.93562	7.87401		13.6989	8.82234	4.6126	5.23684		4.649	8.82234
		4.73063	19.676	-4.81183	10.3003		9.75328	8.63978	3.20055	6.85046		3.47381	8.63978
		6.58913	15.887	2.40659	8.78766		2.02699	8.20199	-1.60061	5.84451		5.16739	8.20199
		7.9984	13.9152	-5.23689	8.55877		11.3297	6.55061	3.48281	5.6923		4.49645	6.55061
		11.8267	15.7918	0.698281	7.73509		9.80028	8.20341	-0.4645	5.14441		10.7116	8.20341
mean (± 95%CI)		6.35465	2.80499	-1.06865	3.37936		8.29493	2.81389	0.710761	2.2475		6.90042	2.97619
	160245	9.00091	8.44022	3.46828	6.20626		10.5975	6.08909	-2.3067	4.12765		15.1232	6.08909
		3.72877	10.3876	-3.90095	7.01013		10.0767	7.29316	2.59448	4.66229		4.98637	7.29316
		8.30095	8.19088	0.163429	5.21524		7.12341	5.98323	-0.108828	3.46855		7.33693	5.98323
		6.63997	11.0288	-3.86148	7.88833		11.9211	6.03446	2.56829	5.24633		6.8821	6.03446
		3.53711	10.6205	-5.96558	7.32063		10.5515	7.00644	3.9676	4.86879		2.76712	7.00644
		7.23771	9.78147	-7.82169	6.64356		19.6437	6.59027	5.20197	4.41848		9.43744	6.59027
		15.4248	10.1292	1.01164	7.29995		15.9882	7.12212	-0.672812	4.85503		17.3083	7.12212
		3.07855	9.57572	-8.04291	6.65684		13.8506	7.09186	5.34922	4.42732		3.35545	7.09186
		-1.94152	8.27488	-4.90401	5.92195		7.6503	6.24041	3.26152	3.93857		1.2512	6.24041
		-0.00351627	7.77088	-6.38048	6.1691		12.5975	6.2822	4.24348	4.10292		4.27179	6.2822
		14.393	11.2068	-6.55037	8.60345		18.9774	7.98754	4.35669	5.72192		10.4296	7.98754
		11.817	10.1868	0.0986329	6.20174		4.94155	8.71859	-0.0657116	4.12462		5.07048	8.71859
		11.144	9.16354	-6.82382	5.80856		13.4125	7.04967	4.53823	3.86311		4.50847	7.04967
mean (± 95%CI)		7.10444	3.21102	-3.80841	2.27684		12.1025	2.63953	2.53288	1.51429		7.13295	2.8956
	160245	11.2689	8.86792	1.7201	5.96108		8.6771	6.18976	-1.14396	3.96458		10.9215	6.18976
		8.33155	10.3672	-2.02839	5.67428		10.6548	5.16437	1.34911	3.77384		8.00783	5.16437
		7.75714	7.59343	1.55535	5.86886		9.1011	4.27135	-1.03439	3.90327		11.1306	4.27135
		5.38048	8.35207	3.52781	5.35435		1.05919	3.51232	-2.34633	3.56105		5.66268	3.51232
		3.62823	9.71364	-0.795298	6.11892		4.71152	5.82508	0.528946	4.06956		3.67373	5.82508
		15.8036	8.61984	3.16642	4.79695		10.8957	4.64165	-2.10601	3.19033		15.0277	4.64165
		0.468601	7.24561	-3.35406	5.35127		7.75453	5.21567	2.23061	3.55899		3.37808	5.21567
		-0.308055	8.32732	-3.37231	5.14511		8.65039	6.36383	2.24281	3.4219		4.25	6.36383
		5.92951	9.35987	1.26495	5.72921		3.74653	4.94129	-0.841256	3.81037		5.39708	4.94129
		7.77006	8.81979	1.17909	5.49642		5.30913	5.083	-0.784216	3.65554		6.84776	5.083
		13.6536	9.20026	0.47257	5.24218		7.98877	5.45859	-0.314311	3.48644		8.60544	5.45859
		17.6795	8.32548	6.80985	5.96968		6.28885	5.44776	-4.52898	3.97031		15.1747	5.44776
		13.6618	8.48483	2.54271	4.97829		7.68817	5.51237	-1.6911	3.31097		11.0061	5.51237
mean (± 95%CI)		8.54037	3.40826	0.97606	1.73471		7.11737	1.69854	-0.64916	1.1537		8.39102	2.43176
	160245	8.83666	7.12267	0.515956	6.37134		4.41835	5.06028	-0.34299	4.23747		5.0913	5.06028
		4.51148	8.06622	-4.19408	6.18147		4.65506	5.22418	2.78946	4.11115		-0.817848	5.22418
		8.56208	7.29045	1.70019	5.80215		9.03647	5.17558	-1.13081	3.85888		11.2551	5.17558
		21.7137	6.35571	12.6217	5.42055		6.62697	6.15687	-8.39429	3.6051		23.0966	6.15687
		9.99389	5.40332	-1.37708	4.61257		13.7045	5.38024	0.915864	3.06772		11.9076	5.38024
		9.38913	6.84697	-4.42934	6.37749		9.6858	5.89064	2.94597	4.24155		3.9058	5.89064
		10.0838	6.018	0.401093	5.35985		12.2511	5.45166	-0.266742	3.56471		12.7744	5.45166
		6.94921	7.0689	-0.878066	5.66843		10.3055	6.17814	0.584028	3.76994		9.15967	6.17814
		4.77485	8.38241	0.0445021	5.70035		10.7087	5.31825	-0.0295844	3.79117		10.7667	5.31825
		0.750958	6.89595	-2.96794	5.17236		7.8581	5.78475	1.97387	3.44004		3.98537	5.78475
		11.4572	7.5608	2.18281	5.94322		9.66884	4.29665	-1.45173	3.95269		12.5171	4.29665
mean (± 95%CI)		8.82026	3.55554	0.329066	3.11422		8.99267	1.95921	-0.218814	2.07119		9.42198	4.26386
	160245	4.11439	11.153	-2.09253	8.75493		17.9182	6.89996	1.39194	5.82271		15.1872	6.89996
		4.30617	10.0929	-1.66248	7.29655		9.32098	6.49459	1.10572	4.8528		7.15155	6.49459
		9.84316	9.81381	-5.7435	7.43566		18.1938	7.22219	3.81996	4.94533		10.699	7.22219
		-0.427849	10.3849	-3.77491	7.40618		7.05395	6.35498	2.51054	4.92568		2.12826	6.35498
		6.1248	9.32404	2.9107	6.53864		4.7288	6.9322	-1.93603	4.34872		8.52729	6.9322
		4.32132	8.6092	1.86102	8.15022		8.02174	7.92824	-1.23762	5.42054		10.45	7.92824
		1.13612	11.5797	-6.1408	7.91865		13.1129	9.73344	4.08434	5.26653		5.09946	9.73344
		15.823	11.348	2.29754	8.20588		12.452	8.59222	-1.52786	5.45758		15.4497	8.59222
		4.81816	8.68567	-3.63419	6.82635		12.959	7.49791	2.41702	4.54006		8.2168	7.49791
		21.405	9.18837	5.91821	7.80897		12.1728	7.44769	-3.93593	5.19355		19.8951	7.44769
		22.8651	9.32411	3.37313	6.83819		18.5801	7.31301	-2.24349	4.54794		22.9818	7.31301
mean (± 95%CI)		8.5754	5.35629	-0.607981	2.72765		12.2286	3.14275	0.404417	1.81412		11.4351	4.25168
	160245	2.26265	10.0511	-4.36183	8.05662		5.82229	8.21944	2.90118	5.35827		0.130166	8.21944
		-0.153427	11.0809	-10.8781	8.53272		11.4878	8.64012	7.23507	5.67491		-2.70745	8.64012
		16.3131	8.23417	6.37393	6.20989		5.28317	7.45599	-4.23912	4.13007		13.6003	7.45599
		18.8735	10.9266	10.1363	7.52035		5.93721	7.91841	-6.74127	5.00157		19.1636	7.91841
		12.9858	10.3405	-2.32205	7.0435		17.6449	6.55969	1.54435	4.6845		14.6149	6.55969
		14.7705	10.5427	-3.90204	6.50314		22.2967	6.04703	2.59517	4.32511		17.2049	6.04703
		10.3974	8.62163	-1.05574	6.97741		12.0046	7.28363	0.702214	4.64049		10.6269	7.28363
		4.52772	10.1087	-5.35504	6.85363		14.1938	6.12953	3.56156	4.55822		7.20597	6.12953
		4.15178	10.7017	-2.95371	7.56197		11.618	6.67247	1.96455	5.02922		7.76354	6.67247
		11.51	8.29065	0.513254	6.28914		9.29831	7.23037	-0.34145	4.18275		9.96823	7.23037
mean (± 95%CI)		9.56391	4.63549	-1.3805	4.27269		11.5587	3.90725	0.918226	2.84169		9.75711	5.01117
	160245	3.97689	4.53408	-1.64563	4.30655		7.24032	4.70572	1.0945	2.8642		5.09292	4.70572
		7.3021	4.99157	-0.100426	3.57313		11.9316	4.55437	0.0667676	2.37642		11.8006	4.55437
		6.35626	6.26007	-0.42117	3.99311		7.49479	4.88251	0.280086	2.65573		6.94526	4.88251
		5.68064	6.96199	-1.99394	5.44811		10.4453	4.90687	1.32623	3.62342		7.84328	4.90687
		10.4247	5.12729	3.87141	4.05153		5.37593	4.43619	-2.57475	2.69457		10.4276	4.43619
		8.84683	6.18188	1.32531	4.49912		7.30982	4.52527	-0.881396	2.99226		9.03912	4.52527
		13.7329	6.27386	2.29891	5.09731		9.11384	4.35754	-1.52887	3.39011		12.1135	4.35754
		11.1242	6.20204	2.21382	4.08454		8.23607	4.43304	-1.47236	2.71654		11.1248	4.43304
		5.82873	5.75715	3.21523	4.60763		5.66752	4.1479	-2.13833	3.06443		9.86293	4.1479
		11.7713	5.17347	3.21824	3.836		3.85726	4.83163	-2.14038	2.55124		8.05668	4.83163
mean (± 95%CI)		8.50446	2.2668	1.19817	1.51074		7.66725	1.7265	-0.796851	1.00476		9.23067	1.6176
	160245	6.20595	6.84741	-5.7981	4.56549		16.5353	4.60604	3.85626	3.03641		8.96928	4.60604
		3.65718	6.70364	-4.05151	4.12653		6.65017	4.48995	2.69459	2.74447		1.36339	4.48995
		8.27218	7.48647	-0.890249	4.91681		10.356	3.42312	0.592076	3.27005		9.1943	3.42312
		2.38867	6.32686	-3.57008	4.55163		13.8082	4.43055	2.3743	3.0272		9.14978	4.43055
		12.5004	6.85026	0.907567	4.46003		9.70076	5.01132	-0.603629	2.96627		10.8851	5.01132
		8.97625	6.20484	3.13797	4.91641		5.88156	4.63134	-2.08692	3.26978		9.97609	4.63134
		5.10558	6.5941	-2.80513	4.2421		10.4584	5.23784	1.86564	2.82133		6.79803	5.23784
		8.63295	5.90135	0.320183	4.40675		7.75527	4.73281	-0.212916	2.93083		8.17301	4.73281
		9.4094	6.27501	2.41537	4.59234		2.02481	4.73122	-1.60636	3.05426		5.1765	4.73122
		10.8912	6.56026	1.69762	4.4853		6.31742	5.07677	-1.12903	2.98307		8.53258	5.07677
		6.63898	5.62625	-0.839121	5.00466		5.80377	4.57103	0.558125	3.32848		4.70872	4.57103
mean (± 95%CI)		7.51625	2.05147	-0.861407	1.94094		8.66287	2.73688	0.572921	1.29087		7.5388	1.87848
	160245	6.47218	6.89354	1.83084	6.61531		2.58835	6.49479	-1.2176	4.39968		4.97727	6.49479
		5.54042	7.64254	-8.86695	6.33646		15.2047	5.84461	5.89724	4.21426		3.63428	5.84461
		12.1869	6.84169	3.26945	5.68806		11.7682	6.76422	-2.17449	3.78303		16.0345	6.76422
		15.3179	8.16295	3.06556	4.13533		9.07048	6.3862	-2.03902	2.75031		13.071	6.3862
		14.0257	7.33594	-0.695118	6.05543		9.13853	5.06077	0.462396	4.02733		8.23131	5.06077
		13.1379	7.40611	0.600193	6.53997		13.9132	6.1755	-0.399071	4.34961		14.6962	6.1755
		10.6096	8.73399	2.12385	7.12088		7.70134	5.97231	-1.4124	4.73596		10.4725	5.97231
		7.41793	7.00758	-3.99646	5.6154		10.5337	6.33471	2.65795	3.73467		5.31881	6.33471
		-0.118497	7.01565	-8.03329	4.82802		15.8004	5.37528	5.34274	3.21101		5.31795	5.37528
		12.9223	7.22833	2.64814	5.17964		7.97221	6.66138	-1.76126	3.44488		11.4278	6.66138
		1.66887	6.79714	-10.0328	5.88711		11.6685	5.24167	6.67264	3.91538		-1.42321	5.24167
		5.89508	7.10957	-2.95534	5.55702		6.67939	5.71391	1.96557	3.69586		2.82295	5.71391
		3.69986	6.09275	-7.45811	5.16263		9.7291	5.05089	4.96019	3.43355		-0.00279309	5.05089
mean (± 95%CI)		8.36739	3.02504	-2.19231	3.00869		10.136	2.19991	1.45807	2.00102		7.27527	3.34833
	160245	3.35163	7.78006	-3.68802	6.21146		7.09009	4.9665	2.45283	4.13111		2.27763	4.9665
		8.68825	8.5093	-3.571	5.77691		13.6541	6.24507	2.375	3.84211		8.99436	6.24507
		13.9749	7.77762	-4.15058	5.54853		13.2175	4.74033	2.76049	3.69021		7.80143	4.74033
		7.37885	7.6152	-4.25296	5.3846		9.598	5.42861	2.82856	3.58119		4.04837	5.42861
		9.95419	5.96914	-1.14311	4.91621		8.35451	5.72685	0.76021	3.26966		6.86298	5.72685
		12.3944	8.58363	-2.65987	6.78123		14.7532	5.64362	1.76897	4.51007		11.2825	5.64362
		-1.42911	5.68366	-4.7227	4.36298		8.61376	5.27869	3.14073	2.90172		2.45163	5.27869
		14.6673	6.2038	-7.82313	5.40902		18.575	5.41448	5.20307	3.59742		8.36659	5.41448
		10.7659	7.39826	-8.49736	5.55766		18.1302	5.54602	5.65149	3.69628		7.04201	5.54602
		7.86006	7.73419	-5.51007	5.91599		11.338	4.46397	3.66472	3.9346		4.14785	4.46397
mean (± 95%CI)		8.76065	3.50891	-4.60188	1.58796		12.3324	2.8869	3.06061	1.05615		6.32753	2.13492

## Sheet: Dataset S1 means
			Normalized to 186W/184W = 0.92767							Normalized to 186W/183W = 1.9859
		sample	µ182W (± 95% CI)			µ183W (± 95% CI)				µ182W (± 95% CI)			µ184W (± 95% CI)				µ182Wcorr (± 95% CI)				N
	Ancient Gneiss Complex
		AGC 351	-0.242003	±	0.339515	-0.128672	±	0.524655		-0.461675	±	0.783487	0.0815812	±	0.347512		-0.621738	±	0.450956		20
		AGC 352	-5.89495	±	3.11353	17.514	±	3.08209		-28.6377	±	1.55527	-11.648	±	2.04977		-5.78436	±	3.87386		9
		AGC 445	-0.425455	±	1.81429	-5.23753	±	3.92013		6.04897	±	3.81974	3.4834	±	2.60711		-0.785456	±	5.57845		6
		AGC 445 replicate	-0.5541	±	2.50475	1.68122	±	3.07159		-4.91943	±	3.12882	-1.11808	±	2.04285		-2.72576	±	3.98492		10
		AGC 473	1.61504	±	2.38173	6.80559	±	5.64195		-7.39789	±	4.94795	-4.52635	±	0		1.4828	±	6.56973		6
		AGC 83	-8.2051	±	3.43277	-1.80433	±	1.56948		-4.59121	±	3.00142	1.20002	±	5.33059		-6.94565	±	3.00016		8
		AGC 86	-5.38618	±	1.83886	-0.0147112	±	5.05503		-5.86167	±	4.92852	0.0103102	±	3.95196		-5.88189	±	2.35147		11
		AGC 38	-2.01791	±	2.86575	-0.588185	±	2.24414		-0.788089	±	2.10504	0.391183	±	4.84665		-1.55559	±	2.25803		11
		AGC 350	-9.216	±	3.15358	-1.14227	±	3.16229		-8.22356	±	3.12179	0.75972	±	4.0099		-9.71413	±	3.17314		11
		AGC 222	-4.6703	±	5.11564	-0.141573	±	1.57244		-6.73043	±	4.15971	0.0942492	±	5.11169		-6.91535	±	4.2352		9
		AGC 222 replicate	-4.98335	±	2.93458	4.28861	±	1.88887		-10.8554	±	1.93445	-2.85222	±	5.04554		-5.25933	±	2.27982		11
	Barberton Greenstone Belt
		BA 132	-9.17695	±	2.81791	-5.56698	±	1.74238		-1.07677	±	3.88915	3.70249	±	1.15884		-8.34107	±	3.8777		11
		KS-BA 189	-3.15704	±	2.8238	0.461764	±	2.64298		-3.20685	±	3.17047	-0.30712	±	1.75777		-2.60428	±	3.9982		11
		KS-BA 171	-2.40913	±	1.65518	3.48852	±	2.72782		-7.6507	±	1.81922	-2.32013	±	1.81421		-3.0986	±	2.85968		9
		KS-BA 181	0.844348	±	3.33143	-0.0590561	±	3.1794		1.26437	±	2.5695	0.0392699	±	2.11457		1.18732	±	4.77189		10
		KS-BA 182	-0.24054	±	1.99172	2.29029	±	1.78223		-1.13694	±	2.14927	-1.52321	±	1.1853		1.85159	±	1.91851		10
		ZA 32a	-2.04502	±	2.71807	-0.912519	±	2.07095		-2.34502	±	2.49427	0.606957	±	1.37737		-3.53587	±	3.02676		10
		ZA 31a	-5.64777	±	1.42842	-1.53009	±	1.96919		-3.22774	±	2.1321	1.01762	±	1.30967		-5.22432	±	2.20537		11
		ZA 38	-2.60405	±	2.26969	4.52785	±	2.36484		-10.2848	±	2.97089	-3.0113	±	1.57275		-4.37661	±	3.38893		7
In-house rocks standards
	La Palma Basalt
		LP 1	1.18574	±	4.03702	2.03521	±	4.43053		-3.12838	±	4.3483	-1.35366	±	2.94665		-0.472492	±	4.58294		14
		LP 1	-0.488919	±	2.69658	1.05897	±	4.25833		-1.72951	±	5.88655	-0.704227	±	2.8321		-0.34782	±	5.8406		9
		LP 1	-0.0943783	±	3.30383	1.15973	±	4.20903		-2.28047	±	2.97976	-0.771278	±	2.79933		-0.767219	±	3.81454		9
		LP 1	-1.3651	±	2.51922	0.427771	±	2.26845		-3.07763	±	3.01325	-0.284536	±	1.50869		-2.51937	±	2.48185		9
		LP 1	-1.25036	±	2.15906	-0.103072	±	2.96618		0.342598	±	4.07662	0.0685896	±	1.97273		0.208025	±	3.10766		6
		LP 1	-2.03464	±	1.76317	0.4319	±	2.13978		-2.12823	±	2.74488	-0.287279	±	1.42314		-1.56459	±	2.96978		7
		LP 1	1.98622	±	1.96873	0.777484	±	1.96959		0.242994	±	4.83239	-0.517073	±	1.30991		1.25749	±	2.30753		7
		LP 1	0.217774	±	2.54958	0.922185	±	3.7352		-2.79137	±	2.50433	-0.613266	±	2.48422		-1.58814	±	3.71837		8
		LP 1	-1.78093	±	2.46918	-0.740676	±	2.30986		-0.870599	±	2.38222	0.492599	±	1.53625		-1.83708	±	1.63808		10
	AGC Gneiss
		AGC 351	-0.78234	±	3.63354	0.551184	±	2.14955		-0.428809	±	2.43726	-0.366534	±	1.42959		0.290332	±	3.8295		11
		AGC 351	1.38608	±	3.7405	-2.75112	±	2.49011		4.21521	±	2.30062	1.82974	±	1.65612		0.625264	±	3.37626		13
		AGC 351	-0.774803	±	2.10493	0.82314	±	1.80366		-1.36678	±	2.56288	-0.54745	±	1.19955		-0.292684	±	2.42103		11
		AGC 351	-0.745547	±	2.42319	-0.177506	±	2.80106		-0.428253	±	3.89685	0.118387	±	1.86222		-0.660529	±	4.14073		8
		AGC 351	-0.479744	±	2.30007	0.104737	±	4.45364		-1.76605	±	4.28326	-0.0696311	±	2.96201		-1.62944	±	4.05833		12
		AGC 351	-0.281487	±	1.64573	-0.814599	±	1.65722		0.303678	±	1.86234	0.541801	±	1.10218		-0.759336	±	2.56329		10
		AGC 351	-0.148582	±	1.81203	0.476695	±	1.66951		-0.783937	±	2.45373	-0.316986	±	1.11035		-0.16201	±	1.91088		9
		AGC 351	-1.56871	±	2.06044	-0.562609	±	2.2314		-1.4406	±	1.92685	0.374218	±	1.48406		-2.17481	±	2.28842		20
		AGC 351	0.631693	±	2.38006	-0.2656	±	2.3508		1.50139	±	1.99525	0.176626	±	1.56345		1.15485	±	3.30047		11
		AGC 351	0.478602	±	1.75807	0.926058	±	5.0055		-1.56674	±	5.7338	-0.615956	±	3.32904		-0.358231	±	3.97316		7
		AGC 351	0.205045	±	2.33337	-0.313022	±	1.91701		0.650498	±	3.21555	0.208163	±	1.27494		0.242083	±	2.33701		18
		AGC 351	-1.34213	±	3.17518	0.753397	±	1.90286		-2.82591	±	1.2028	-0.501062	±	1.26557		-1.84282	±	2.3852		12
		AGC 351	0.184092	±	2.46882	1.34802	±	2.74668		-1.31374	±	2.52092	-0.896523	±	1.82676		0.445235	±	3.84351		13
		AGC 351	0.13181	±	2.72137	0.0920123	±	2.91638		-0.733247	±	3.98235	-0.0611644	±	1.9396		-0.613242	±	2.79881		9
		AGC 351	-0.370105	±	3.92529	-2.10168	±	2.50597		1.73616	±	3.26768	1.39778	±	1.66667		-1.00628	±	3.85865		9
		AGC 351	-0.645685	±	1.98702	-0.245738	±	1.83347		-1.65735	±	1.96485	0.163437	±	1.21938		-1.97801	±	2.35118		19
		AGC 351	-0.296616	±	3.08025	-0.991167	±	3.92394		-1.10243	±	6.90285	0.578648	±	2.59513		-2.23773	±	4.05097		12
		AGC 351	0.807575	±	1.68416	1.02173	±	2.3766		-1.44031	±	3.0768	-0.679503	±	1.5806		-0.107127	±	2.57255		13
		AGC 351	-0.855675	±	1.91082	-1.70444	±	2.96465		1.45949	±	5.17436	1.13366	±	1.97171		-0.764753	±	3.49279		7
		AGC 351	-0.37353	±	2.76917	1.25708	±	1.86338		-2.24579	±	2.3377	-0.836028	±	1.23928		-0.605505	±	2.67119		11
	West Pilbara Komatiite
		160245	5.59533	±	1.93716	-3.72039	±	3.20318		9.88131	±	4.43138	2.47436	±	2.13038		5.02662	±	1.55043		9
		160245	5.61808	±	3.23284	-0.412392	±	2.07757		6.91813	±	2.31739	0.274268	±	1.38172		6.38002	±	2.88592		12
		160245	7.26363	±	2.31364	-1.1327	±	1.35958		8.35405	±	1.90488	0.753275	±	0.90421		6.87612	±	2.64308		10
		160245	8.75884	±	2.99614	-0.0646963	±	2.67384		6.62901	±	2.36907	0.0430442	±	1.77829		6.54456	±	2.66917		11
		160245	9.10789	±	1.43628	-0.656146	±	1.25142		8.54646	±	2.14521	0.436412	±	0.832285		7.69023	±	1.84896		11
		160245	6.35465	±	2.80499	-1.06865	±	3.37936		8.29493	±	2.81389	0.710761	±	2.2475		6.90042	±	2.97619		10
		160245	7.10444	±	3.21102	-3.80841	±	2.27684		12.1025	±	2.63953	2.53288	±	1.51429		7.13295	±	2.8956		13
		160245	8.54037	±	3.40826	0.97606	±	1.73471		7.11737	±	1.69854	-0.64916	±	1.1537		8.39102	±	2.43176		13
		160245	8.82026	±	3.55554	0.329066	±	3.11422		8.99267	±	1.95921	-0.218814	±	2.07119		9.42198	±	4.26386		11
		160245	8.5754	±	5.35629	-0.607981	±	2.72765		12.2286	±	3.14275	0.404417	±	1.81412		11.4351	±	4.25168		11
		160245	9.56391	±	4.63549	-1.3805	±	4.27269		11.5587	±	3.90725	0.918226	±	2.84169		9.75711	±	5.01117		10
		160245	8.50446	±	2.2668	1.19817	±	1.51074		7.66725	±	1.7265	-0.796851	±	1.00476		9.23067	±	1.6176		10
		160245	7.51625	±	2.05147	-0.861407	±	1.94094		8.66287	±	2.73688	0.572921	±	1.29087		7.5388	±	1.87848		11
		160245	8.36739	±	3.02504	-2.19231	±	3.00869		10.136	±	2.19991	1.45807	±	2.00102		7.27527	±	3.34833		13
		160245	8.76065	±	3.50891	-4.60188	±	1.58796		12.3324	±	2.8869	3.06061	±	1.05615		6.32753	±	2.13492		10
