# Supplementary material for: Long-term preservation of Hadean protocrust in Earth’s mantle
Source: Proc Natl Acad Sci U S A. 2022 Apr 22;119(18):e2120241119. doi: 10.1073/pnas.2120241119 (PMC9170142; doi:10.1073/pnas.2120241119)
Supplement: Supplementary File [file pnas.2120241119.sd02.xlsx]

## Sheet: Dataset S2
	Ancient Gneiss Complex										Barberton Greenstone Belt
Sample	AGC 351	AGC 352	AGC 445	AGC 473	AGC 83	AGC 86	AGC 38	AGC 350	AGC 222		BA 132	KS-BA 189	KS-BA 171	KS-BA 181	KS-BA 182	ZA-32a	ZA-31a	ZA-38	CGN BARB 1.1	CGN BARB 1.3	CGN BARB 1.4	CGN BARB 1.5	CGN BARB 1.6	CGN BARB 1.7	CGN BARB 1.9	CGN BARB 1.14	CGN BARB 2.1	CGN BARB 2.2	CGN BARB 2.6
Formation	Ngwane Gneiss	Ngwane Gneiss	Piggs Peak	Dwalile	Dwalile	Dwalile	Dwalile	Mtimane River	Kubuta		Steynsdorp Pluton	Sandspruit Fm	Sandspruit Fm	Theespruit Fm	Theespruit Fm	Komati Fm.	Komati Fm.	Komati Fm.	Komati Fm.	Komati Fm.	Komati Fm.	Komati Fm.	Komati Fm.	Komati Fm.	Komati Fm.	Komati Fm.	Komati Fm.	Komati Fm.	Komati Fm.
Rock type	grey gneiss	grey gneiss	grey gneiss	throndhjemitic gneiss	komatiite	komatiite	komatiitic basalt	foliated metagabbro	amphibolite		throndhjemite	tholeiitic basalt	tholeiitic basalt	amphibolite	amphibolite	tholeiite	tholeiite	komatiite	harrisite	harrisite	px-spinifex	px-spinifex	pyroxenite	px-spinifex	komatiite	ol-cumulate	ol-spinifex	spinifex	ol-spinifex
Age (Ma)	3455	3442	3216	3241	3460	3460	3460	3455	>3400		3509	3553	3553	3530	3530	3482	3482	3482	3482	3482	3482	3482	3482	3482	3482	3482	3482	3482	3482
Depth (m)																			41.71 - 41.83	50.72 - 50.86	54.83 - 55.09	55.81 - 56.03	60.19 - 60.38	62.92 - 63.13	111.96 - 112.12	398.54 - 398.80	257.77 - 258.04	263.72 - 263.88	271.90 - 272.08
Major elements (wt. %)
SiO2	80.87	69.66	57.9947	68.6803	37.96	38.3	53.7	55.4092	46.56		71.8912	51.143	54.7253	50.7868	49.5839	52.84	52.597	46.014	39.1925	47.4926	51.3074	51.6863	47.7719	46.5835	44.0466	41.8905	44.4639	41.1285	45.8417
TiO2	0.21	0.49	1.14791	0.486519	0.39	0.24	0.58	1.07579	1.65		0.295346	0.4902	0.92	1.306	1.3911	0.766	0.664	0.38	0.61508	0.40706	0.60515	0.56751	0.74089	0.59968	0.36184	0.23978	0.47683	0.18381	0.36656
Al2O3	9.7	14.6	18.3767	16.3693	2.5	1.85	5.26	14.9964	14.56		15.2663	13.5566	13.2165	10.8749	10.2407	12.061	8.564	4.027	5.44619	3.87434	6.27535	6.35123	5.10987	6.5471	3.92609	2.47251	4.92351	1.97942	3.57479
Fe2O3	1.34	4.16	7.45632	3.18265	5.48	8.52	1.77	9.89047	15.36		2.58682	10.3956	11.88	13.7408	13.9527	11.494	12.791	11.08	12.639	10.544	12.9666	12.8399	12.72	12.4809	12.3677	10.2746	13.0156	9.16649	10.8991
FeO	n.d.	n.d.	n.d.	n.d.	6.1	4.15	8.45	n.d.	n.d.		n.d.	n.d.	n.d.	n.d.	n.d.	n.d.	n.d.	n.d.	n.d.	n.d.	n.d.	n.d.	n.d.	n.d.	n.d.	n.d.	n.d.	n.d.	n.d.
MnO	0.03	0.06	0.0812678	0.0405433	0.17	0.2	0.27	0.131394	0.2		0.0509217	0.15992	0.303765	0.21172	0.20968	0.192	0.177	0.164	0.28032	0.17564	0.18543	0.19607	0.18251	0.18525	0.12857	0.16419	0.21782	0.11842	0.17657
MgO	0.64	1.47	1.93011	0.861545	33.35	34.25	12.96	6.37979	7.13		0.570323	9.8148	4.52615	7.8503	10.834	8.878	11.779	25.081	17.3773	23.6969	13.9342	13.8448	19.4649	15.0549	25.6488	31.9714	21.1527	35.0302	26.0728
CaO	0.38	2.47	5.75985	2.95966	1.34	0.2	13.75	7.00083	10.84		2.24055	10.1527	9.6363	10.9375	9.8454	9.586	9.786	7.46	16.9048	8.41159	9.74378	9.35557	9.04627	9.44795	4.31736	3.18005	9.59897	1.17284	5.78701
K2O	2.38	1.43	1.59488	1.76363	0.04	0.01	0.11	1.46484	2.1		2.09797	0.5264	1.80925	0.3677	0.0475	0.164	0.086	0.025	0.01502	0.04057	0.52193	1.5131	0.51662	3.59162	0.05027	0.04186	0.06157	0.05581	0.10742
Na2O	3.73	4.89	5.31288	5.50375	0.02	0.01	1.46	3.49323	0.8		4.9394	1.7783	0.9413	2.2077	2.0573	3.245	2.43	0.375	n.d.	0.06477	2.09502	2.08315	0.2741	0.97117	0.16211	n.d.	0.13178	n.d.	0.36435
P2O5	n.d.	0.13	0.345388	0.152037	0.04	0.04	0.05	0.158083	0.3		0.061106	0.07836	0.09723	0.14949	0.19947	0.09	0.074	0.035	0.0537	0.0288	0.04747	0.0454	0.0633	0.04991	0.03376	0.02358	0.03609	0.02021	0.02872
LOI	0.53	1.17	0.27	0.51	12.54	11.84	1.56	1.93	1.14		1.06	1.64	1.04	1.24	1.04	0.92	1.15	5.51	7.49	5.29	2.3	1.56	3.98	4.4	8.71	9.78	5.75	11.06	6.8
Total	99.81	100.53	100.27	100.51	99.93	99.61	99.92	101.93	100.64		101.06	99.7359	99.0958	99.6729	99.4018	100.236	100.098	100.151	100.014	100.026	99.9823	100.043	99.8704	99.9119	99.753	100.038	99.8287	99.9157	100.019
Trace elements (ppm)
Li	13.1021	14	177.642	63.4	n.d.	n.d.	n.d.	17.2	12.2		110.751	n.d.	n.d.	n.d.	n.d.	5.75723	6.91793	12.3006	3.29625	16.6609	7.90907	5.19451	4.98976	6.56716	25.0073	4.05087	14.1953	11.8617	29.8604
Sc	1.44392	5.91	3.27274	2.1	13.1326	10.5631	35.6309	25.2	40.99		1.85822	30.2858	29.6698	44.1093	25.8044	27.1197	28.2272	13.3728	30.8616	22.6611	32.9079	30.4931	26.437	29.2553	16.411	13.4549	25.0477	10.724	19.6775
V	6.21136	54.8	103.629	27.2	n.d.	n.d.	n.d.	152	404.4		14.9217	165.452	282.257	254.781	158.096	217.72	198.094	71.5836	180.192	117.433	194.613	182.493	193.947	179.604	108.413	88.1503	144.954	61.2639	102.048
Cr	263.86	28.8	4.09758	7.97	1869.84	5828.59	851.395	205	127.2		5.15586	n.d.	123.06	592.055	1197	691.224	2166.58	1563.37	1592	2447.78	1116.87	1152.41	961.933	1226.72	2018.88	1824.41	2537.28	1460.97	1861.64
Co	1.09167	10.61	15.6519	5.23	n.d.	n.d.	n.d.	41.6	62.08		2.99556	58.5805	46.8429	63.9467	69.0415	52.0656	60.7975	108.072	64.227	83.1362	67.0669	64.6353	67.887	67.1792	84.0925	80.6941	81.78	90.9132	89.4009
Ni	3.25723	17.9	5.23473	3.8	2175.71	2010.29	320.677	139	126.6		4.09281	n.d.	78.9355	177.726	453	173.469	251.34	1717.33	283.416	554.845	249.215	247.844	165.313	333.013	1091.52	1109.08	610.152	1698.95	967.728
Cu	3.57467	3.09	37.8946	10.5	4.043	1.176	91.4633	25.3	100.48		8.15967	67.379	89.3307	134.562	124.934	122.847	132.609	23.7052	239.8	25.1939	90.449	115.842	1.5629	27.1469	28.0019	72.7546	85.2092	19.7606	34.2061
Zn	33.237	77.7	128.479	68.4	n.d.	n.d.	n.d.	125	120.9		48.5144	74.4707	127.086	163.844	144.846	74.4346	85.4234	55.7598	65.4899	61.3925	78.1812	66.5264	65.9347	69.621	63.3191	52.4726	74.6947	47.1693	67.4748
Ga	18.6	20.7	22.9211	21	n.d.	n.d.	n.d.	22.8	18.8		20.2433	12.6935	15.5096	17.475	14.4586	11.3861	10.6973	3.05159	4.27269	4.52639	7.8503	7.9798	8.57942	7.0448	4.74006	3.45882	5.16117	2.36465	4.03094
Rb	17.6195	38.5	50.6035	28.8	0.5167	0.7128	11.7051	56.3	69.4		32.9606	n.d.	59	6.06853	n.d.	2.70866	2.73316	2.22569	0.812214	1.19898	17.5353	49.9454	21.5006	132.492	1.40512	14.6761	1.46711	3.51691	2.41673
Sr	29.2213	595	499.391	367	7.7536	0.684	69.1354	418	143		312.128	182.148	86.4308	141.79	396.064	197.508	140.496	8.11281	240.329	40.635	65.4643	68.1232	44.7609	77.3226	60.9462	438.88	73.8494	9.31223	32.9487
Y	64.6206	16.2	11.6655	11.2	4.2803	3.3076	13.8717	39.5	27.4		13.4127	16.6737	20.3544	40.5035	34.033	18.5071	15.5863	4.77434	12.594	6.02805	13.6367	12.6039	16.5115	12.5764	6.96796	5.27412	8.34011	3.41902	5.9348
Zr	589.105	176	217.7	183	17.6318	9.7335	47.9745	139	88.3601		170.019	65.4877	61.5317	158.231	154.585	66.5435	60.9652	14.6618	42.0472	27.6874	41.1391	37.9506	56.0278	40.091	24.8608	13.2757	25.8473	10.304	21.4342
Nb	35.3108	6.95	9.25	8.85	1.2609	0.5735	2.3736	9.34	3.9		9.19891	3.09703	2.69167	10.0459	13.2598	3.65989	3.57807	0.826769	2.64339	1.43691	2.48389	1.59559	2.79324	1.63154	1.46573	0.628299	1.38049	0.510906	1.03727
Mo	12.2896	0.254	0.56469	0.243	n.d.	n.d.	n.d.	0.17	0.304		0.117014	0.513422	0.969959	0.787907	1.12455	0.335851	0.535585	0.171801	0.225585	0.385051	2.3119	0.224566	0.0793903	0.286638	0.139231	1.3587	0.106587	0.190325	0.119641
Cd	0.337266	0.132	0.325421	0.157	n.d.	n.d.	n.d.	0.2	0.167		0.155116	0.0948539	n.d.	n.d.	n.d.	n.d.	n.d.	n.d.	n.d.	n.d.	n.d.	n.d.	n.d.	n.d.	n.d.	n.d.	n.d.	n.d.	n.d.
Sn	2.85717	1.55	3.5161	1.77	n.d.	n.d.	n.d.	1.69	0.37		0.184434	0.568416	0.905321	1.69928	3.43876	0.623223	0.522352	0.145256	0.0983477	0.172998	0.0355176	0.10343	0.102426	0.0959766	0.106963	0.142403	0.0867126	0.121381	0.0897095
Sb	0.049487	0.0689	0.044167	0.0367	n.d.	n.d.	n.d.	0.04	0.0691		0.295139	n.d.	0.0454503	0.0964366	0.164492	0.0630509	0.181057	0.761443	0.0498874	0.0196126	0.0198926	0.0161775	0.0210653	0.0294889	0.0345174	0.032202	0.0729548	0.210704	0.064978
Cs	0.607173	0.76	13.8193	2.46	0.8269	0.2259	0.5157	0.85	2.67		6.37851	n.d.	n.d.	n.d.	0.162725	0.272071	0.306468	1.10568	0.0485521	0.273445	1.21363	3.5278	1.63215	6.62111	0.664242	0.877374	0.303808	2.20213	0.933349
Ba	362.473	376	446.365	384	1.0096	1.317	26.8709	234	45		478.974	89.1464	73.4273	32.4226	10.9022	53.8561	65.3089	15.3003	9.88026	7.13888	21.9245	48.1474	13.3814	129.218	16.072	14.0953	7.02105	27.7311	14.6096
La	29.6853	20.1	37.3395	28.8	1.3127	0.7115	4.7724	12.17	5.3		19.6194	8.71226	4.4196	12.9348	17.8297	4.39717	4.66108	1.07216	2.58949	1.37307	3.48104	2.88854	3.8682	2.76451	1.57725	1.08312	1.51983	0.63358	0.921778
Ce	58.8535	36.5	47.5824	37.8	3.4575	1.8034	11.4157	32.7	13.8		25.4249	18.0448	11.2368	30.1435	40.8682	11.3375	11.8988	2.78085	7.27831	3.89845	9.12029	8.04319	11.0574	7.85921	4.51485	2.73438	4.45194	1.80448	2.79268
Pr	9.7623	4.65	9.20899	6.2	0.5332	0.2647	1.6372	4.97	2.06		4.10644	2.22237	1.62394	4.15559	5.57282	1.65885	1.74302	0.408007	1.12623	0.61266	1.35712	1.21594	1.6762	1.20368	0.698378	0.413712	0.706098	0.283504	0.448577
Nd	43.9427	18.1	37.51	23.2	2.692	1.292	7.6525	24.14	10.2		15.2135	9.07619	7.50003	18.401	24.1237	7.94208	8.18909	1.98134	5.88732	3.0934	6.71493	6.11125	8.38919	6.09146	3.52193	2.16901	3.70119	1.48011	2.43515
Sm	10.6647	3.73	6.8	4.02	0.7979	0.4047	2.2683	6.54	3.06		2.90518	2.17987	2.2229	5.12123	5.77838	2.28936	2.23137	0.604924	1.83227	0.94632	1.97412	1.81997	2.46274	1.83097	1.07493	0.69195	1.20784	0.485287	0.827078
Eu	2.3171	1.04	1.89751	1.07	0.218	0.1331	0.7303	1.66	1.25		0.734996	0.600344	0.893289	1.40787	1.75422	0.75632	0.769076	0.225842	0.350771	0.337928	0.658441	0.632728	0.768648	0.58903	0.277735	0.304533	0.25786	0.185485	0.302935
Gd	11.5522	3.37	5.26208	3.14	0.9863	0.5573	2.7426	7.02	4.01		2.57926	2.51828	2.35527	5.13707	6.01304	2.84166	2.61231	0.762501	2.19468	1.0881	2.30771	2.14812	2.85936	2.15603	1.24099	0.858425	1.46737	0.586471	1.02296
Tb	1.78972	0.51	0.625718	0.391	0.1507	0.0939	0.4461	1.15	0.69		0.389832	0.405482	0.531709	0.992626	0.958118	0.495955	0.442842	0.133305	0.382933	0.187659	0.400069	0.368725	0.485181	0.373337	0.212712	0.148239	0.254836	0.102269	0.180829
Dy	10.9364	2.96	2.69573	1.92	0.8707	0.584	2.6665	7.1	4.58		2.28812	2.70715	3.5909	6.38388	5.83733	3.28321	2.8349	0.860325	2.46568	1.19514	2.56781	2.35855	3.0995	2.39586	1.34772	0.951698	1.62529	0.653847	1.16871
Ho	2.29221	0.58	0.389681	0.337	0.1701	0.1207	0.5188	1.41	0.97		0.454094	0.586033	0.768777	1.35563	1.20707	0.688314	0.58802	0.176612	0.510005	0.238948	0.525073	0.48133	0.630867	0.486808	0.271167	0.200367	0.326918	0.133289	0.241767
Er	6.59961	1.6	0.857041	0.865	0.4781	0.3515	1.5007	3.81	2.72		1.29151	1.69219	2.1637	3.72845	3.23543	1.94416	1.6322	0.482297	1.40893	0.643556	1.4257	1.31372	1.72176	1.3257	0.732994	0.550438	0.874414	0.363226	0.662955
Tm	0.968476	0.229	0.103447	0.119	0.0644	0.0505	0.2073	0.54	0.406		0.193151	0.255389	0.326965	0.552667	0.477061	0.290433	0.239748	0.0708565	0.208844	0.0942307	0.208922	0.192406	0.250693	0.194017	0.1066	0.0783689	0.126771	0.0525912	0.0973267
Yb	6.63749	1.49	0.611254	0.725	0.4166	0.3276	1.3542	3.39	2.68		1.29741	1.67823	2.09392	3.52303	3.02028	1.92262	1.56085	0.453535	1.37772	0.606319	1.35129	1.24117	1.59354	1.24801	0.680192	0.492117	0.820329	0.334836	0.629485
Lu	1.06302	0.222	0.0844	0.101	0.0591	0.0459	0.1966	0.488	0.418		0.2212	0.250812	0.311623	0.507676	0.434713	0.297622	0.238807	0.0685828	0.232665	0.117989	0.219193	0.206048	0.245783	0.206333	0.119508	0.0926986	0.140524	0.0681481	0.112104
Hf	16.216	4.473	5.23	4.48	0.4864	0.2695	1.2612	3.15	2.02		4.343	1.77513	1.92458	4.05569	3.89228	1.63264	1.4673	0.379097	1.12248	0.74503	1.07342	0.984843	1.41658	1.03081	0.636538	0.36422	0.679525	0.270841	0.543163
Ta	1.00181	0.544	0.486	0.786	0.0951	0.0318	0.1634	0.483	0.23		0.920885	0.202494	0.210332	0.592129	0.818724	0.215529	0.217047	0.0494409	0.111871	0.0958695	0.154331	0.067079	0.139654	0.0648771	0.0933778	0.0403552	0.0881224	0.0331122	0.0672192
W	13.1655	0.144	0.292677	0.12	n.d.	n.d.	n.d.	0.25	2.306		0.391826	0.29378	0.406449	0.743282	0.296879	0.104923	0.179064	0.197499	0.0225868	0.0337565	0.0543628	0.0213942	0.0182196	0.0156869	0.0579232	0.0392436	0.0277372	0.0508107	0.0399925
Tl	0.130259	0.285	0.630835	0.402	n.d.	n.d.	n.d.	0.28	0.331		0.335567	n.d.	n.d.	n.d.	n.d.	0.0279746	0.025049	0.0465115	0.00470507	0.00861871	0.0975285	0.310596	0.113789	0.825048	0.00834737	0.0671278	0.00528522	0.00473599	0.00723307
Pb	2.52596	4.78	9.69212	9.87	0.6138	0.9936	0.8314	3.94	5.17		6.79455	2.43075	2.32755	4.0151	n.d.	0.707428	0.485545	0.302058	0.215924	0.216569	0.233447	0.237224	0.167846	0.225908	0.282942	0.169254	0.116524	0.464824	0.178954
Th	4.32774	3.86	4.74766	4.71	0.1349	0.0728	0.578	0.68	0.44		3.73073	1.42825	0.477308	1.75571	2.12398	0.403419	0.494889	0.0841818	0.277262	0.169358	0.24957	0.225761	0.331803	0.239175	0.144433	0.0554698	0.123211	0.051056	0.0998691
U	0.568499	0.625	2.55475	0.838	0.0381	0.0488	0.145	0.26	0.153		0.70521	0.202817	0.109359	0.400255	0.505106	0.101396	0.106353	0.0232674	0.0663563	0.0319968	0.0640902	0.0599297	0.0786593	0.0620022	0.0365582	0.0158456	0.030585	0.0146758	0.0283321
High-precision element concentration data obtained by isotope dilution technique
Zr - ID	n.d.	176	n.d.	n.d.	18.3388	8.26438	34.2534	n.d.	n.d.		n.d.	n.d.	n.d.	n.d.	n.d.	57.4747	50.1096	22.1757
Nb - ID	n.d.	6.95	n.d.	n.d.	1.43957	0.484152	1.92253	n.d.	n.d.		n.d.	n.d.	n.d.	n.d.	n.d.	3.22469	2.90043	1.2999
La - ID	n.d.	n.d.	n.d.	n.d.	1.7497	0.718211	4.04499	11.9321	5.21108		n.d.	8.47632	4.40351	12.7305	17.5167	4.39478	4.62849	1.91966
Ce - ID	n.d.	n.d.	n.d.	n.d.	4.343	1.83416	9.82822	32.6768	13.6717		n.d.	17.6997	11.1905	29.8193	40.5305	11.2938	11.8419	5.1297
Nd - ID	65.2	18.37	37.51	30.46	2.518	1.18349	6.977	22.41	9.38454		18.1361	8.42	6.98549	16.9393	22.237	7.31437	7.51331	3.5732	5.19078	2.72018	6.06752	5.55177	7.63706	5.65932	3.29909	1.90205	3.49327	1.37983	2.30536
Sm - ID	14.58	3.71	6.8	4.93	0.743	0.367862	1.99	6.09	2.83539		3.37765	1.98658	2.06788	4.57982	5.2661	2.10305	2.02124	1.0536	1.61514	0.822379	1.77515	1.64945	2.24723	1.69424	0.995297	0.599756	1.13165	0.443787	0.774454
Lu - ID	1.381	0.2222	0.084	0.111	0.0553	0.0455965	0.1928	0.488	0.413527		0.217245	0.257388	0.311038	0.51531	0.443732	0.295269	0.234555	0.119953	0.203473	0.0911075	0.199566	0.185661	0.230062	0.190408	0.103259	0.0688761	0.125577	0.0515193	0.0983998
Hf - ID	16.86	4.473	5.23	4.616	0.469	0.260223	1.227	3.12	2.15163		4.1955	1.77438	1.85011	4.00969	3.84751	1.70184	1.5239	0.700108	1.1681	0.754021	1.12393	1.04547	1.51096	1.11556	0.684371	0.364596	0.733301	0.289298	0.585157
Ta - ID	n.d.	0.544	n.d.	n.d.	0.0882087	0.0286799	0.11739	n.d.	n.d.		n.d.	n.d.	n.d.	n.d.	n.d.	0.216197	0.213336	0.0895401
W - ID	11.0183	n.d.	n.d.	n.d.	0.573901	0.557253	0.261984	n.d.	n.d.		n.d.	n.d.	n.d.	n.d.	n.d.	0.0891207	0.15186	0.329689
Th - ID	n.d.	n.d.	n.d.	n.d.	0.196192	0.0923398	0.458923	n.d.	n.d.		n.d.	n.d.	n.d.	n.d.	n.d.	n.d.	n.d.	n.d.
U - ID	n.d.	n.d.	n.d.	n.d.	0.0417065	0.0499766	0.120092	n.d.	n.d.		n.d.	n.d.	n.d.	n.d.	n.d.	n.d.	n.d.	n.d.
High-precision isotope compositions
µ142Nd		-7.9	-5.4	3				-0.6	0.6		-3.2	0.4				-5.4
±		3.1	3.2	3				4.6	3		3.9	5				3.7
µ182W	-0.242003	-5.89495	-0.489777	1.61504	-8.2051	-5.38618	-2.01791	-9.216	-4.82683		-9.17695	-3.15704	-2.40913	0.844348	-0.24054	-2.04502	-5.64777	-2.60405
± (95% CI)	0.339515	3.11353	1.81429	2.38173	3.43277	1.83886	2.86575	3.15358	2.93458		2.81791	2.8238	1.65518	3.33143	1.99172	2.71807	1.42842	2.26969
147Sm/144Nd	0.1351	0.122	0.1095	0.0978	0.1783	0.187907	0.1726	0.1642	0.182647		0.11254	0.142559	0.178948	0.163418	0.143125	0.173803	0.162608	0.178244	0.188103	0.18276	0.176856	0.1796	0.177876	0.180973	0.182371	0.190623	0.195847	0.19444	0.203104
143Nd/144Nd0	0.511314	0.511004	0.510736	0.510545	0.51233	0.512511	0.512113	0.511922	0.512415		0.510663	0.511431	0.512247	0.511827	0.511384	0.512134	0.511874	0.512261	0.512476	0.512362	0.512237	0.512289	0.512249	0.512324	0.512269	0.512502	0.512668	0.512638	0.512887
± s.e. in 6th digit	15	16	7	6	26	6.43077	8	10	3.81641		6	7	11	8	6	8	7	5	4.41557	4.52047	4.19502	3.58471	3.43658	4.50629	5.28001	5.44373	4.15385	4.21063	4.45689
ε143Nd(t)	1.48945	1.15342	-1.09119	0.365685	2.06777	1.30988	0.364451	0.367873	1.67522		-0.581229	1.13585	0.345282	-0.82522	-0.213199	0.297904	0.251829	0.777842	0.545528	0.734118	0.935355	0.713768	0.714127	0.78046	-0.921339	-0.0914043	0.821267	0.873957	1.84683
±	0.4	0.4	0.4	0.4	0.5	0.4	0.4	0.4	0.4		0.4	0.4	0.4	0.4	0.4	0.4	0.4	0.4	0.4	0.4	0.4	0.4	0.4	0.4	0.4	0.4	0.4	0.4	0.4
176 Lu/177Hf0	0.01163	0.00705	0.002289	0.003429	0.01673	0.024869	0.02229	0.0222	0.0272785		0.00734737	0.0205867	0.0238609	0.0182383	0.0163666	0.0246256	0.0218444	0.0243171	0.0247226	0.0171476	0.025201	0.0252046	0.0216095	0.0242246	0.0214135	0.0268125	0.0243048	0.0252754	0.0238665
176Hf/177Hf0	0.281427	0.281174	0.280854	0.280894	0.281802	0.282343	0.2821	0.282105	0.282497		0.281013	0.281991	0.282196	0.281752	0.281651	0.282255	0.282065	0.282254	0.282261	0.281836	0.282315	0.282302	0.282064	0.282244	0.282068	0.28244	0.282258	0.282336	0.282271
± s.e. in 6th digit	7	6	11	7	18	11	8	5	10.8976		6	11	11	7	9	5.21588	6	4	4.51684	4.89882	3.61461	3.75614	3.0788	3.77349	4.75577	5.45048	4.50483	7.85563	4.93722
εHf(t)	3.71623	5.31888	0.158384	-0.394785	5.04358	5.00172	2.4554	2.80701	4.48265		0.111404	3.46795	2.7904	0.444479	1.39716	2.58614	2.45863	3.28775	2.56191	5.51759	3.31658	2.87781	2.99294	3.12086	3.57871	3.94055	3.44231	3.90469	4.95977
±	0.4	0.3	0.4	0.3	1.3	0.4	0.6	0.3	0.3		0.4	0.4	0.4	0.3	0.3	0.3	0.3	0.3	0.4	0.5	0.4	0.4	0.4	0.4	0.4	0.4	0.4	0.4	0.4
138La/136Ce					0.195627	0.190134	0.199848	0.177311	0.185081			0.232541	0.191077	0.207305	0.209861	0.188953	0.189791	0.181714
138Ce/136Ce0					1.33693	1.33694	1.33685	1.33684	1.33689			1.33729	1.33699	1.33713	1.33712	1.3369	1.33699	1.33696
					1.33696	1.33694	1.33686	1.33682	1.33686			1.33728	1.33699	1.3371	1.33711	1.33691	1.33699	1.337
					1.33698		1.33687	1.33684	1.3369			1.33728	1.33697	1.33711	1.3371	1.33693	1.33701	1.33699
					1.33696		1.33687	1.33682	1.3369			1.33728	1.33697	1.33711	1.33712	1.33691	1.33694	1.337
					1.33697		1.33686	1.33683	1.33689			1.33729	1.33699	1.33711	1.33711	1.3369	1.33696	1.33698
					1.33697		1.33687	1.33684	1.33686			1.33725	1.337	1.33711	1.33711	1.33691	1.33699	1.33699
								1.33681	1.33687			1.33726	1.33697	1.3371	1.33713	1.3369	1.33698	1.33698
average					1.33696	1.33694	1.33686	1.33683	1.33688			1.33728	1.33698	1.33711	1.33712	1.33691	1.33698	1.33699
ε138Ce(t)					0.0367448	0.208692	-0.951059	0.155806	0.0880706			0.0363586	0.47861	0.407151	0.294243	0.0384019	0.515485	1.08607
± (95% CI)					0.139656	0.251394	0.0682583	0.0778824	0.122262			0.112467	0.0953155	0.0796505	0.062809	0.0947465	0.15808	0.091344
references
age	a	b	e	e	d	d	d	e	b		e	e	e	e	e	e	e	e
major	a	c	c	c	d	d	d	c	c		c	c	e	e	e	c	e	e
traces	#	b	c	c	d	d	d	c	b		c	c	e	e	e	c	e	e
Zr - ID					#	#	#									#	#	#
Nb - ID					#	#	#									#	#	#
La - ID					#	#	#	#	#			#	#	#	#	#	#	#
Ce - ID					#	#	#	#	#			#	#	#	#	#	#	#
Nd - ID	a	c	c	c	d	#	d	c	#		#	c	e	e	e	c	#	e	#	#	#	#	#	#	#	#	#	#	#
Sm - ID	a	c	c	c	d	#	d	c	#		#	c	e	e	e	c	#	e	#	#	#	#	#	#	#	#	#	#	#
Lu - ID	a	c	c	c	d	d	d	c	#		#	c	e	e	e	c	e	e	#	#	#	#	#	#	#	#	#	#	#
Hf - ID	a	c	c	c	d	d	d	c	#		#	c	e	e	e	c	e	e	#	#	#	#	#	#	#	#	#	#	#
Ta - ID					#	#	#									#	#	#
W - ID	#				#	#	#									#	#	#
Th - ID					#	#	#
U - ID					#	#	#
µ142Nd		c	c	c				c	c		c	c				c
µ182W	#	#	#	#	#	#	#	#	#		#	#	#	#	#	#	#	#
ε143Nd(t)	a	c	c	c	d	#	d	c	#		#	c	e	e	e	c	#	e	#	#	#	#	#	#	#	#	#	#	#
εHf(t)	a	c	c	c	d	d	d	c	#		#	c	e	e	e	c	e	e	#	#	#	#	#	#	#	#	#	#	#
ε138Ce(t)					#	#	#	#	#			#	#	#	#	#	#	#
# - this study
a - Kröner et al. (2014), Prec. Res. (255), 823-846
b - Hoffmann et al. (2016), Prec. Res. (276), 43-66
c - Schneider et al. (2018), EPSL (487), 54-66
d - Hofmann et al. (2020), Prec. Res. (351)
e - Schneider et al. (2019), Chem. Geol. (511), 152-177
mantle sources
formation	Komati	Dwalile	Theespruit	Sandspruit	Schapenburg
ε143Nd(t)
average	0.676923	1.24737	-0.51921	0.740568	2.4
±	0.1 [95%CI]	1.7 [2SD]	0.9 [2SD]	1.1 [2SD]	0.1
ε176Hf(t)
average	3.02236	4.1669	0.920819	3.12918	5.7
±	0.3 [95%CI]	3.0 [2SD]	1.3 [2SD]	1.0 [2SD]	0.3
μ182W(t)
average	-3.43228	-5.20306	0.301904	-2.78308	-8.4
±	3.9 [2SD]	6.2 [2SD]	1.5 [2SD]	1.1 [2SD]	1.4
Hf/Sm
average	0.608311	0.610512	0.732765	0.822165	0.575575
±	0.04 [95%CI]	0.11 [2SD]	0.17 [2SD]	0.02 [2SD]	0.03 [95%CI]
Zr/Sm
average	23.5737	22.433	28.8247	28.8614	20.1539
±	1.8 [95%CI]	3.0 [95%CI]	5.9 [95%CI]	3.3 [95%CI]	0.7 [95%CI]

## Sheet: Dataset S2 Ru
	sample	n	μ96Ru	±	μ98Ru	±	μ100Ru	±	μ102Ru	±	μ104Ru	±
	South Africa
	Dwalile Greenstone Remnant
	AGC 83	1	72.4811	43	52.3495	49	3.65147	12	-9.23201	16	45.7071	30
	AGC 86	10	-5.62498	23.1467	28.2629	17.974	1.31068	4.31877	5.86245	6.77114	23.537	14.6687
	Bushveld igenous complex, 2.05 Ga
	UG-2	6	-6.50696	23.6236	1.06497	17.8164	3.04334	6.40481	0.626271	7.89303	2.49927	10.5709
	Greenland
	Itsaq gneiss complex, 3.85 Ga
	194856	3	-5.41452	43	13.3871	49	22.322	12	18.6858	16	9.1814	30
	194857	2	-8.60841	43	27.8252	49	21.3064	12	7.40914	16	8.93885	30
