# Supplementary material for: Long-term preservation of Hadean protocrust in Earth’s mantle
Source: Proc Natl Acad Sci U S A. 2022 Apr 22;119(18):e2120241119. doi: 10.1073/pnas.2120241119 (PMC9170142; doi:10.1073/pnas.2120241119)
Supplement: Supplementary File [file pnas.2120241119.sd03.xlsx]

## Sheet: Dataset S3 restite model
if not available, calculated by using partition coefficients for mineral phases from experiments on garnet lherzolite [5] that were adjusted to the melt conditions in our model by using appropriate partition coefficients for Th																							Given values							λ [a^-1]			present	initital (4.567)			present	initial (4.567 Ga)			BSE		[7] Lugmair and Marti (1977) EPSL (35), 273-284
																													147Sm [7]	6.53974e-12		147Sm/144Nd [14]	0.196			143Nd/144Nd [14]	0.51263			Hf/W [22]	25.8		[8] Scherer et al. (2001) Science (293), 683-687						147Sm
	Starting compositions																												176Lu [8.9]	1.867e-11		176Lu/177Hf [14]	0.0336			176Hf/177Hf [14]	0.282785						[9] Söderlund et al. (2004) EPSL (219), 311-324						144Sm
	concentration [µg/g]		W	Th	U	Pb	Nb	Ta	La	Ce	Nd	Zr	Hf	Sm	Eu	Gd	Dy	Y	Er	Yb	Lu								146Sm [10]	6.72306e-09		146Sm/144Sm [15]		0.00828		142Nd/144Nd [19]	1.14184	1.14151					[10] Meissner et al. (1987) Z.Phys.A - Atomic Nuclei (327), 171-174						144Nd
	Primitive Mantle [6]		0.012	0.0849	0.0229	0.185	0.595	0.043	0.6832	1.7529	1.341	10.3	0.3014	0.4347	0.1665	0.5855	0.7239	4.13	0.4684	0.4774	0.07083								182Hf [11]	7.78817e-08		182Hf/180Hf [16]		0.0001018		182W/184W [20]	0.864863	0.861767					[11] Vockenhuber et al. (2004) Physical Review Letters (93), 4-7						176Lu
																													138La [12]	2.37e-12		138La/136Ce [17]	0.1884			138La/136Ce [17]	1.3369						[12] Tanimizu (2000) Phys. Rev. (62) 1-4						177Hf
																													238U [13]	1.55125e-10		238U/204Pb (µ) [18]	8.5			206Pb/204Pb (α) [21]		9.3066					[13] Jaffey et al. (1971) Physical Review C (4), 1889-1906						180Hf
	Formation of mafic protocrust at 4.517 Ga																																										[14] Bouvier et al. (2008) EPSL (273), 48-57						184W
	Phase		Ol	Opx	Cpx																																						[15] Marks et al. (2014) EPSL (405), 15-24
	Mineral modes [1]		0.53	0.29	0.18																																						[16] Kruijer et al. (2014) EPSL (403)
	melting degree [1]		0.2																																								[17] Willig and Stracke (2019) EPSL (509), 55-65
	pressure [1]		2GPa																																								[18] Galer and Goldstein (1996) Earth Processes, 75-95
																																											[19] Caro et al. (2006) GCA (70), 164-191
	Dmelt-silicate		W	Th	U	Pb	Nb	Ta	La	Ce	Nd	Zr	Hf	Sm	Eu	Gd	Dy	Y	Er	Yb	Lu																						[20] Kleine et al. (2009) GCA (73), 5150-5188
	Ol [1]		8.82353e-05	5e-05	0.00038	0.003	0.0005	0.003	0.0005	0.0005	0.00042	0.0011	0.0011	0.0011	0.0005	0.0011	0.0027	0.0082	0.013	0.02	0.02																						[21] Tatsumoto et al. (1973) Science (180), 1279-1283
	Opx [1]		0.0008	0.002	0.002	0.009	0.004	0.0178182	0.004	0.004	0.012	0.024	0.0044	0.02	0.009	0.0065	0.065	0.015	0.065	0.08	0.12		Calculated isotopic compositions for:																				[22] König et al. (2011) GCA (75), 2119-2136
	Cpx [1]		0.000122917	0.0059	0.0094	0.012	0.015	0.04375	0.03	0.08	0.088	0.284	0.284	0.299	0.55	0.35	0.4	0.74	0.42	0.45	0.511
																							mafic protocrust						147Sm/144Nd	143Nd/144Nd	ε143Nd(t)	176Lu/177Hf	176Hf/177Hf	ε176Hf(t)	138La/136Ce	138Ce/136Ce	ε138Ce(t)	146Sm/144Sm	144Sm/144Nd	142Nd/144Nd	µ142Nd(t)	182Hf/180Hf	180Hf/184W	182W/184W	µ182W(t)	238U/204Pb	206Pb/204Pb
	D0		0.00030089	0.0016685	0.0024734	0.00636	0.004125	0.0146323	0.006825	0.015825	0.0195426	0.058663	0.052979	0.060203	0.101875	0.065468	0.092281	0.141896	0.10134	0.1148	0.13738		at	4.517	Ga				0.170187	0.506754	0	0.0261008	0.279829	0	0.195897	1.33487	0	0.00591617	0.0348548	1.1416	-207.835	2.07285e-06	24.4586	0.8648	-72.8886	8.63085	9.43997
	concentration [µg/g]																						at	4.35	Ga					0.506945	-0.572429		0.279917	-0.907306		1.33495	0.0224624	0.00192503		1.14174	-86.0041	4.65616e-12		0.864851	-14.2679		9.88476
	20% batch melt (protocrust)		0.0599279	0.421686	0.113378	0.902052	2.92671	0.203112	3.32522	8.24273	6.21887	41.7122	1.24349	1.75168	0.591474	2.31997	2.64366	13.1731	1.66648	1.63583	0.228555		at	4.3	Ga					0.507002	-0.743597		0.279943	-1.17826		1.33497	0.0291854	0.00137546		1.14176	-69.2284	9.48086e-14		0.864851	-14.2678		10.0157
																							at	4.25	Ga					0.50706	-0.914664		0.27997	-1.4489		1.33499	0.0359075	0.000982784		1.14177	-57.242	1.93049e-15		0.864851	-14.2678		10.1456
	Formation of TTG-like melt and residual restites between 4.35 and 4.25 Ga by batch melting of mafic protocrust
	Phase		Cpx	Grt	Amph	Plag	Ilm
	Mineral modes [2]		0.2938	0.4173	0.243	0.0458	0.01
	melting degree [2]		0.214
	pressure [2]		12GPa
	Dmelt-silicate		W	Th	U	Pb	Nb	Ta	La	Ce	Nd	Zr	Hf	Sm	Eu	Gd	Dy	Y	Er	Yb	Lu		restite						147Sm/144Nd	143Nd/144Nd	ε143Nd(t)	176Lu/177Hf	176Hf/177Hf	ε176Hf(t)	138La/136Ce	138Ce/136Ce	ε138Ce(t)	146Sm/144Sm	144Sm/144Nd	142Nd/144Nd	µ142Nd(t)	182Hf/180Hf	180Hf/184W	182W/184W	µ182W(t)	238U/204Pb
	Cpx [2]		0.00216667	0.104	0.032	0.022	0.007	0.028	0.028	0.059	0.115	0.125	0.208	0.259	0.341	0.422	0.57	0.603	0.64	0.635	0.617								0.220438			0.0405805			0.13555				0.0451463				401.634
	Grt [2]		0.0109821	0.0075	0.024	0.032	0.04	0.08	0.028	0.08	0.222	0.537	0.431	1.43	1.54	4.84	11.5	14.1	18.8	23.2	24.1		at	3.55	Ga	formed at	4.35	Ga		0.508129	2.01127		0.280569	3.09619		1.33521	-0.735016	8.88398e-06		1.14183	-10.2431	4.06585e-39		0.864851	-14.2658	3.80075
	Amph [2]		0.0180714	0.055	0.05	0.175	0.44	0.22	0.319	0.56	1.32	0.417	0.781	2.09	1.79	2.53	2.55	2.47	2.22	1.79	1.59		at	3.55	Ga	formed at	4.3	Ga		0.508112	1.67856		0.280555	2.57375		1.33521	-0.68091			1.14182	-15.1964			0.864851	-14.2678
	Plag [2]			0.095	0.091	0.77	0.239	0.053	0.358	0.339	0.289	0.078	0.069	0.237	2.17	0.192	0.15	0.138	0.117	0.094	0.085		at	3.55	Ga	formed at	4.25	Ga		0.508095	1.34595		0.28054	2.05179		1.33522	-0.62681			1.14182	-18.7356			0.864851	-14.2678
	Ilm [3 & 4 (W, Nb, Ta)]		0.12	0.09	0.009	0.0078	1.9	2.7	0.015	0.012	0.01	2.3	2.4	0.009	0.01	0.011	0.02	0.037	0.067	0.13	0.19
																							TTG						147Sm/144Nd	143Nd/144Nd	ε143Nd(t)	176Lu/177Hf	176Hf/177Hf	ε176Hf(t)	138La/136Ce	138Ce/136Ce	ε138Ce(t)	146Sm/144Sm	144Sm/144Nd	142Nd/144Nd	µ142Nd(t)	182Hf/180Hf	180Hf/184W	182W/184W	µ182W(t)	238U/204Pb
	D0		0.0108108	0.0523009	0.0358246	0.0976862	0.155615	0.124498	0.113974	0.202444	0.460524	0.388719	0.45791	1.19165	1.27728	2.76741	5.59314	6.66799	8.57876	10.3085	10.6304								0.0851902			0.00174803			0.240768				0.0174472				9.48215
	concentration [µg/g]																						at	3.55	Ga	formed at	4.35	Ga		0.507402	-12.2814		0.279945	-19.1654		1.33541	0.773029	8.88398e-06		1.14177	-56.7256	4.06585e-39		0.864851	-14.2679	10.3638
	21.4% batch melt (TTG)		0.269342	1.65297	0.468199	3.10217	8.70233	0.651302	10.9532	22.0913	10.7972	80.2878	2.16666	1.52236	0.485633	0.971029	0.573437	2.41486	0.239543	0.196697	0.0266708		at	3.55	Ga	formed at	4.3	Ga		0.507431	-11.7186		0.27997	-18.2867		1.3354	0.732798			1.14178	-48.3472			0.864851	-14.2678
	restite		0.0029118	0.0864517	0.0167731	0.303039	1.35421	0.0810857	1.24839	4.47226	4.97236	31.2094	0.992137	1.81411	0.620291	2.68723	3.20731	16.1022	2.05498	2.02765	0.28352		at	3.55	Ga	formed at	4.25	Ga		0.50746	-11.156		0.279994	-17.4089		1.3354	0.692572			1.14179	-42.3608			0.864851	-14.2678
	Formation of depleted ambient mantle at 3.85 Ga
	Phase		Ol	Opx	Cpx	Grt
	Mineral modes [1]		0.53	0.08	0.34	0.05
	melting degree		0.1
	pressure [1]		3GPa
	Dmelt-silicate		W	Th	Nb	Ta	La	Ce	Nd	Zr	Hf	Sm	Eu	Gd	Dy	Y	Er	Yb	Lu
	Ol [1]		8.82353e-05	5e-05	0.0005	0.003	0.0005	0.0005	0.00042	0.0011	0.0011	0.0011	0.0005	0.0011	0.0027	0.0082	0.013	0.02	0.02
	Opx [1]		0.0008	0.002	0.004	0.0178182	0.004	0.004	0.012	0.024	0.0044	0.02	0.009	0.0065	0.065	0.015	0.065	0.08	0.12
	Cpx [1]		0.000117917	0.00566	0.01	0.0291667	0.015	0.038	0.0884	0.14	0.14	0.1509	0.115	0.16	0.17	0.145	0.18	0.25	0.276
	Grt [1]		0.0131786	0.009	0.015	0.016	0.0007	0.017	0.064	0.27	0.4	0.23	0.4	1.2	2	3.1	3	5.5	7
	D0		0.000809785	0.0025609	0.004735	0.0137321	0.00572	0.014355	0.0344386	0.063603	0.068535	0.064989	0.060085	0.115503	0.164431	0.209846	0.22329	0.377	0.46404				ambient mantle						147Sm/144Nd	143Nd/144Nd	ε143Nd(t)	176Lu/177Hf	176Hf/177Hf	ε176Hf(t)	138La/136Ce	138Ce/136Ce	ε138Ce(t)	146Sm/144Sm	144Sm/144Nd	142Nd/144Nd	µ142Nd(t)	182Hf/180Hf	180Hf/184W	182W/184W	µ182W(t)
	concentration [µg/g]																						at	3.85	Ga				0.305486	0.507632		0.0705761	0.280281		0.0809898	1.33517		6.67642e-05	0.0625645	1.14184
	depleted ambient mantle		9.64711e-05	0.00212522	0.0270217	0.00525531	0.0371657	0.222839	0.35255	4.16624	0.12776	0.178249	0.0649298	0.331582	0.47999	3.00028	0.347517	0.409697	0.0634963				at	3.55	Ga					0.508246	4.33174		0.280705	7.91193		1.33523	-0.576956	8.88398e-06		1.14184	0.825996				0
	20 - 30 % Melting of hybrid source (10-20% Restite admixed to ambient mantle) at 3.55
	Phase		Ol	Opx	Cpx	Grt	Plag	Ilm
	Mineral modes [1,2]
	fraction restite	0.1	0.477	0.072	0.35968	0.08673	0.00458	0.001
	fraction restite	0.15	0.4505	0.068	0.36952	0.105095	0.00687	0.0015
	fraction restite	0.2	0.424	0.064	0.37936	0.12346	0.00916	0.002
	melt degree		20% - 30%
	pressure [1]		3GPa
	Dmelt-silicate		W	Th	Nb	Ta	La	Ce	Nd	Zr	Hf	Sm	Eu	Gd	Dy	Y	Er	Yb	Lu
	Ol [1]		8.82353e-05	5e-05	0.0005	0.003	0.0005	0.0005	0.00042	0.0011	0.0011	0.0011	0.0005	0.0011	0.0027	0.0082	0.013	0.02	0.02				hybrid source
	Opx [1]		0.0008	0.002	0.004	0.0178182	0.004	0.004	0.012	0.024	0.0044	0.02	0.009	0.0065	0.065	0.015	0.065	0.08	0.12				with restite formed at 4.35 Ga
	Cpx [1]		0.000117917	0.00566	0.01	0.0291667	0.015	0.038	0.0884	0.14	0.14	0.1509	0.115	0.16	0.17	0.145	0.18	0.25	0.276					restite		fraction	0.1				2.91519			5.68134			-0.68608				-5.93123				-10.9891
	Grt [1]		0.0131786	0.009	0.015	0.016	0.0007	0.017	0.064	0.27	0.4	0.23	0.4	1.2	2	3.1	3	5.5	7								0.15				2.67636			5.1278			-0.700214				-7.07049				-12.0108
	Plag [2]		0	0.095	0.239	0.053	0.358	0.339	0.289	0.078	0.069	0.237	2.17	0.192	0.15	0.138	0.117	0.094	0.085								0.2				2.52397			4.73341			-0.708749				-7.79745				-12.5964
	Ilm [3 & 4 (W, Nb, Ta)]		0.12	0.09	1.9	2.7	0.015	0.012	0.01	2.3	2.4	0.009	0.01	0.011	0.02	0.037	0.067	0.13	0.19
																							with restite formed at 4.30 Ga
	D0																							restite		fraction	0.1				2.71208			5.43935			-0.648726				-8.95501				-10.9906
	fraction restite	0.1	0.00140508	0.00350931	0.00841887	0.017535	0.00763705	0.0172334	0.0397444	0.0786822	0.0886047	0.0772828	0.0868903	0.163508	0.241281	0.326677	0.336416	0.582796	0.725141								0.15				2.43901			4.82576			-0.658021				-10.6041				-12.0125
	fraction restite	0.15	0.00170272	0.00398351	0.0102608	0.0194364	0.00859558	0.0186726	0.0423973	0.0862219	0.0986396	0.0834297	0.100293	0.18751	0.279705	0.385093	0.392979	0.685693	0.855691								0.2				2.26476			4.38859			-0.663634				-11.6563				-12.5982
	fraction restite	0.2	0.00200037	0.00445772	0.0121027	0.0213379	0.0095541	0.0201117	0.0450502	0.0937615	0.108674	0.0895765	0.113696	0.211513	0.31813	0.443508	0.449543	0.788591	0.986242
																							with restite formed at 4.25 Ga
	melting degree	0.2																						restite		fraction	0.1				2.50904			5.19759			-0.611376				-11.1155				-10.9906
	fraction restite	0.1	0.00187945	0.0520586	0.772683	0.0599844	0.767978	3.03004	3.514	26.1292	0.790737	1.30558	0.446977	1.71444	1.9152	9.34334	1.10473	0.857792	0.109598								0.15				2.20174			4.524			-0.615833				-13.1289				-12.0125
	fraction restite	0.15	0.0025763	0.0727123	1.08593	0.0771512	1.05787	4.00233	4.46961	30.5703	0.922932	1.58815	0.528964	1.9569	2.09807	9.77332	1.17351	0.871533	0.109095								0.2				2.00565			4.04408			-0.618525				-14.4136				-12.5982
	fraction restite	0.2	0.0032715	0.0932891	1.39478	0.0940773	1.34562	4.96426	5.40803	34.8165	1.04773	1.86048	0.604908	2.17413	2.2562	10.1309	1.23118	0.882551	0.108697
																							min								2.00565			4.04408			-0.708749				-14.4136				-12.5982
	melting degree	0.25																					max								2.91519			5.68134			-0.611376				-5.93123				-10.9891
	fraction restite	0.1	0.00150567	0.0417915	0.623222	0.048787	0.61897	2.46375	2.91103	22.234	0.67687	1.10999	0.382228	1.52201	1.74661	8.70789	1.03176	0.83175	0.107701				range								0.909542			1.63725			0.097373				8.48235				1.60917
	fraction restite	0.15	0.00206453	0.0583989	0.877393	0.0628545	0.853389	3.25848	3.71018	26.1315	0.794546	1.3553	0.455796	1.75339	1.93373	9.21565	1.10813	0.853612	0.108212
	fraction restite	0.2	0.00262241	0.0749596	1.12885	0.0767712	1.0865	4.04673	4.49812	29.8915	0.906878	1.59347	0.524953	1.96438	2.09877	9.64705	1.17347	0.871464	0.108622				SGR								2.4			5.7							-5 to -8				-6.4 to -11.4
	melting degree	0.3
	fraction restite	0.1	0.00125589	0.0349071	0.522211	0.0411124	0.518388	2.0758	2.48468	19.3494	0.591669	0.965369	0.333864	1.36841	1.6053	8.15337	0.967827	0.807242	0.105868
	fraction restite	0.15	0.00172239	0.0487938	0.736045	0.053028	0.715152	2.74779	3.17134	22.8183	0.697516	1.182	0.40041	1.58822	1.79326	8.71818	1.04965	0.836413	0.107343
	fraction restite	0.2	0.00218824	0.0626501	0.948092	0.0648429	0.911055	3.41547	3.8503	26.1871	0.799409	1.39348	0.463667	1.79153	1.96187	9.20733	1.12092	0.860653	0.108546
[1] Stracke and Bourdon (2009, GCA (73), 218-238) and references therein
[2] Zhang et al. (2013), Prec. Res. (213) 206-217
[3] Bedard (2006), GCA (70), 1188-1214
[4] Klemme et al. (2006), Chem. Geol. (234), 251-263
[5] Adam and Green (2006), Contrib. Mineral Petrol (152), 1-17
[6] Palme and O´Neill (2013), Treatise on Geochemistry 2nd Edition, Chapter 3.1
[truncated: 4 more columns]

## Sheet: Dataset S3 perovskite model
if not available, calculated by using partition coefficients for mineral phases from experiments on garnet lherzolite [5] that were adjusted to the melt conditions in our model by using appropriate partition coefficients for Th																					Given values						λ [a^-1]			present	initital (4.567)			present	initial (4.567 Ga)			BSE		[7] Lugmair and Marti (1977) EPSL (35), 273-284							rel. abundances	u [element]
																										147Sm [7]	6.53974e-12		147Sm/144Nd [13]	0.196			143Nd/144Nd [13]	0.51263			Hf/W [19]	25.8		[8] Scherer et al. (2001) Science (293), 683-687						147Sm	0.1499	150.36	147Sm/144Nd
	Starting compositions																									176Lu [8.9]	1.867e-11		176Lu/177Hf [13]	0.0336			176Hf/177Hf [13]	0.282785						[9] Söderlund et al. (2004) EPSL (219), 311-324						144Sm	0.0307	150.36	176Lu/177Hf
	concentration [µg/g]	Th	Nb	Ta	La	Ce	Nd	Zr	Hf	Sm	Eu	Gd	Y	Er	Yb	Lu										146Sm [10]	6.72306e-09		146Sm/144Sm [14]		0.00828		142Nd/144Nd [17]	1.14184	1.14151					[10] Meissner et al. (1987) Z.Phys.A - Atomic Nuclei (327), 171-174						144Nd	0.238	144.242	144Sm/144Nd
	Primitive Mantle [a]	0.0849	0.595	0.043	0.6832	1.7529	1.341	10.3	0.3014	0.4347	0.1665	0.5855	4.13	0.4684	0.4774	0.07083										182Hf [11]	7.78817e-08		182Hf/180Hf [15]		0.0001018		182W/184W [18]	0.864863	0.861767					[11] Vockenhuber et al. (2004) Physical Review Letters (93), 4-7						176Lu	0.0259	174.967	180Hf/184W
																										138La [12]	2.37e-12		138La/136Ce [16]	0.1884			138La/136Ce [11]	1.3369						[12] Tanimizu (2000) Phys. Rev. (62) 1-4						177Hf	0.18606	178.49	138La/136Ce
																																								[13] Bouvier et al. (2008) EPSL (273), 48-57						180Hf	0.351	178.49
	Perovskite fractionation at 4.537 Ga																																							[14] Marks et al. (2014) EPSL (405), 15-24						184W	0.3067	183.84
	Phase	Ca-pv	Mg-pv																																					[15] Kruijer et al. (2014) EPSL (403)
	Mineral modes [b]	0.05	0.95																																					[16] Willig and Stracke (2019) EPSL (509), 55-65
	residual liquid after fract. cryst. [b]	0.9																																						[17] Caro et al. (2006) GCA (70), 164-191
																																								[18] Kleine et al. (2009) GCA (73), 5150-5188
	Dmelt-silicate	Th	Nb	Ta	La	Ce	Nd	Zr	Hf	Sm	Eu	Gd	Y	Er	Yb	Lu																								[19] König et al. (2011) GCA (75), 2119-2136
	Ca-pv [c - experiment H2020b]	18	0.25	0.3	6	11	16	3	2.1	20	22	23	22	21	19	16					Calculated isotopic compositions for:
	Mg-pv [c - experiment H2020a]	0.006	0.25	0.36	0.007	0.015	0.023	1.7	1.8	0.07	0.1	0.17	0.49	0.55	0.8	1
																					perovskite fractionated lower mantle						147Sm/144Nd	143Nd/144Nd	ε143Nd(t)	176Lu/177Hf	176Hf/177Hf	ε176Hf(t)	138La/136Ce	138Ce/136Ce	ε138Ce(t)	146Sm/144Sm	144Sm/144Nd	142Nd/144Nd	µ142Nd(t)
	D0	0.9057	0.25	0.357	0.30665	0.56425	0.82185	1.765	1.815	1.0665	1.195	1.3115	1.5655	1.5725	1.71	1.75					at	4.537	Ga				0.190876	0.506727	0	0.0336011	0.279815	0	0.194472	1.33486		0.00676763	0.0390919	1.14157
	concentration [µg/g]																				at	4.027	Ga					0.507382	-0.346407		0.280161	0.000397094		1.3351	0.0555302	0.000219455		1.14182	-13.5632
	lower mantle (10% pv fractionated)	0.0857477	0.643925	0.0460141	0.734977	1.83525	1.36641	9.50239	0.276599	0.431665	0.163114	0.566596	3.89112	0.440982	0.442991	0.0654484					at	3.55	Ga					0.507992	-0.668529		0.280483	0.000764211		1.33532	0.107389	8.88398e-06		1.14183	-6.3541
	melt depletion at 4.027 Ga (deep) at 3 Gpa
	Phase	Ol	Opx	Cpx	Grt
	Mineral modes [d]	0.53	0.08	0.34	0.05
	melting degree [b]	0.05
	pressure [d]	3GPa
	Dmelt-silicate	Th	Nb	Ta	La	Ce	Nd	Zr	Hf	Sm	Eu	Gd	Y	Er	Yb	Lu
	Ol [d]	5e-05	0.0005	0.003	0.0005	0.0005	0.00042	0.0011	0.0011	0.0011	0.0005	0.0011	0.0082	0.013	0.02	0.02
	Opx [d]	0.002	0.004	0.0178182	0.004	0.004	0.012	0.024	0.0044	0.02	0.009	0.0065	0.015	0.065	0.08	0.12
	Cpx [d]	0.00566	0.01	0.0291667	0.015	0.038	0.0884	0.14	0.14	0.1509	0.115	0.16	0.145	0.18	0.25	0.276
	Grt [d]	0.009	0.015	0.016	0.0007	0.017	0.064	0.27	0.4	0.23	0.4	1.2	3.1	3	5.5	7
	D0	0.0025609	0.004735	0.0137321	0.00572	0.014355	0.0344386	0.063603	0.068535	0.064989	0.060085	0.115503	0.209846	0.22329	0.377	0.46404					melt depleted reservoir (deep)						147Sm/144Nd	143Nd/144Nd	ε143Nd(t)	176Lu/177Hf	176Hf/177Hf	ε176Hf(t)	138La/136Ce	138Ce/136Ce	ε138Ce(t)	146Sm/144Sm	144Sm/144Nd	142Nd/144Nd	µ142Nd(t)
	concentration [µg/g]																				at	4.027	Ga				0.266643	0.507382		0.0533537	0.280161		0.0889579	1.3351		0.000219455	0.0546094	1.14182
	melt depleted reservoir	0.00418805	0.0559464	0.0100225	0.0758392	0.413988	0.568896	5.47333	0.164686	0.251061	0.0915264	0.409719	3.27461	0.375648	0.409182	0.0618752					at	3.55	Ga					0.508235	4.10058		0.280671	6.7321		1.3352	-0.793964	8.88398e-06		1.14183	-3.49246
	melt depletion at 4.027 Ga (shallow) at 2 Gpa
	Phase	Ol	Opx	Cpx
	Mineral modes [d]	0.53	0.29	0.18
	melting degree [b]	0.05
	pressure [d]	2GPa
	Dmelt-silicate	Th	Nb	Ta	La	Ce	Nd	Zr	Hf	Sm	Eu	Gd	Y	Er	Yb	Lu
	Ol [d]	5e-05	0.0005	0.003	0.0005	0.0005	0.00042	0.0011	0.0011	0.0011	0.0005	0.0011	0.0082	0.013	0.02	0.02
	Opx [d]	0.002	0.004	0.0178182	0.004	0.004	0.012	0.024	0.0044	0.02	0.009	0.0065	0.015	0.065	0.08	0.12
	Cpx [d]	0.0059	0.015	0.04375	0.03	0.08	0.088	0.284	0.284	0.299	0.55	0.35	0.74	0.42	0.45	0.511
	D0	0.0016685	0.004125	0.0146323	0.006825	0.015825	0.0195426	0.058663	0.052979	0.060203	0.101875	0.065468	0.141896	0.10134	0.1148	0.13738					melt depleted reservoir (shallow)						147Sm/144Nd	143Nd/144Nd	ε143Nd(t)	176Lu/177Hf	176Hf/177Hf	ε176Hf(t)	138La/136Ce	138Ce/136Ce	ε138Ce(t)	146Sm/144Sm	144Sm/144Nd	142Nd/144Nd	µ142Nd(t)
	concentration [µg/g]																				at	4.027	Ga				0.376119	0.507382		0.0484284	0.280161		0.0965674	1.3351		0.000219455	0.0770305	1.14182
	melt depleted reservoir	0.00277348	0.0492628	0.0105365	0.0888082	0.446582	0.389455	5.27229	0.146057	0.242437	0.113211	0.330621	2.98772	0.305518	0.319724	0.0498103					at	3.55	Ga					0.508585	10.9914		0.280624	5.05365		1.33521	-0.728959	8.88398e-06		1.14184	0.642302
																					terrestrial array [e,f]								10			16.699			-1.31507
																													-10			-14.281			1.42466
		pv fractionated reservoir at 3.550 Ga
		Ca-pv	Mg-pv	La [µg/g]	Ce [µg/g]	Nd [µg/g]	Hf [µg/g]	Sm [µg/g]	Lu [µg/g]		143Nd/144Nd	ε143Nd(t)	176Hf/177Hf	ε176Hf(t)	138Ce/136Ce	ε138Ce(t)	142Nd/144Nd	µ142Nd(t)
		0	1	0.758551	1.94459	1.48639	0.277037	0.479451	0.07083		0.508019	-0.144529	0.280536	1.91762	1.33531	0.0181147	1.14184	-1.48495
		0.05	0.95	0.734977	1.83525	1.36641	0.276599	0.431665	0.0654484		0.507992	-0.668529	0.280483	0.000764211	1.33532	0.107389	1.14183	-6.3541
		0.1	0.9	0.712135	1.73206	1.25611	0.276162	0.388642	0.0604757		0.507966	-1.18173	0.280433	-1.77326	1.33533	0.199043	1.14183	-11.1229
		0.15	0.85	0.690004	1.63467	1.15471	0.275726	0.349907	0.0558808		0.507941	-1.68435	0.280387	-3.41508	1.33534	0.293139	1.14182	-15.7934
		0.2	0.8	0.66856	1.54276	1.0615	0.275291	0.315032	0.0516351		0.507916	-2.17662	0.280344	-4.93456	1.33536	0.389742	1.14181	-20.3677
		0.25	0.75	0.647782	1.45602	0.975814	0.274856	0.283633	0.0477119		0.507891	-2.65874	0.280305	-6.34081	1.33537	0.488919	1.14181	-24.8477
		0.3	0.7	0.62765	1.37415	0.897044	0.274422	0.255364	0.0440868		0.507867	-3.13092	0.280268	-7.64228	1.33538	0.590739	1.1418	-29.2354
		0.35	0.65	0.608144	1.29689	0.824632	0.273989	0.229913	0.0407371		0.507844	-3.59338	0.280234	-8.84676	1.3354	0.695272	1.1418	-33.5326
		0.4	0.6	0.589244	1.22397	0.758066	0.273556	0.206998	0.037642		0.507821	-4.0463	0.280203	-9.96148	1.33541	0.802591	1.1418	-37.7413
		0.45	0.55	0.570931	1.15515	0.696873	0.273124	0.186367	0.034782		0.507798	-4.48989	0.280174	-10.9931	1.33543	0.912769	1.14179	-41.8632
		0.5	0.5	0.553188	1.0902	0.640619	0.272693	0.167792	0.0321393		0.507776	-4.92433	0.280147	-11.9479	1.33544	1.02588	1.14179	-45.9002
		0.55	0.45	0.535996	1.0289	0.588907	0.272262	0.151068	0.0296974		0.507755	-5.34982	0.280123	-12.8316	1.33546	1.14201	1.14178	-49.854
		melt depletion at 4.027 Ga (deep)
		Ca-pv	Mg-pv	La [µg/g]	Ce [µg/g]	Nd [µg/g]	Hf [µg/g]	Sm [µg/g]	Lu [µg/g]		143Nd/144Nd	ε143Nd(t)	176Hf/177Hf	ε176Hf(t)	138Ce/136Ce	ε138Ce(t)	142Nd/144Nd	µ142Nd(t)
		0	1	0.0782717	0.438652	0.618851	0.164947	0.278854	0.0669629		0.508253	4.45376	0.280712	8.19606	1.3352	-0.813688	1.14183	-3.28054
		0.05	0.95	0.0758392	0.413988	0.568896	0.164686	0.251061	0.0618752		0.508235	4.10058	0.280671	6.7321	1.3352	-0.793964	1.14183	-3.49246
		0.1	0.9	0.0734822	0.390711	0.522973	0.164426	0.226038	0.057174		0.508217	3.75469	0.280633	5.37722	1.3352	-0.773715	1.14183	-3.70001
		0.15	0.85	0.0711986	0.368742	0.480758	0.164166	0.20351	0.0528299		0.5082	3.41592	0.280598	4.12331	1.3352	-0.752925	1.14183	-3.90328
		0.2	0.8	0.0689858	0.348009	0.44195	0.163907	0.183226	0.048816		0.508183	3.08414	0.280566	2.96284	1.33521	-0.731582	1.14183	-4.10236
		0.25	0.75	0.0668419	0.328442	0.406274	0.163648	0.164964	0.045107		0.508167	2.75919	0.280536	1.88884	1.33521	-0.70967	1.14183	-4.29734
		0.3	0.7	0.0647646	0.309975	0.373479	0.16339	0.148523	0.0416798		0.50815	2.44094	0.280508	0.894873	1.33521	-0.687175	1.14183	-4.4883
		0.35	0.65	0.0627518	0.292546	0.343331	0.163132	0.13372	0.038513		0.508135	2.12925	0.280482	-0.0250259	1.33522	-0.66408	1.14183	-4.67533
		0.4	0.6	0.0608016	0.276097	0.315616	0.162874	0.120392	0.0355868		0.508119	1.82398	0.280458	-0.876376	1.33522	-0.640369	1.14183	-4.8585
		0.45	0.55	0.058912	0.260573	0.290139	0.162617	0.108393	0.032883		0.508104	1.52501	0.280436	-1.66429	1.33522	-0.616027	1.14183	-5.0379
		0.5	0.5	0.0570811	0.245922	0.266718	0.16236	0.0975896	0.0303846		0.508089	1.23219	0.280415	-2.39348	1.33523	-0.591036	1.14183	-5.2136
		0.55	0.45	0.0553072	0.232094	0.245188	0.162104	0.0878631	0.028076		0.508074	0.945413	0.280397	-3.06834	1.33523	-0.565379	1.14183	-5.38568
[a] Palme and O´Neill (2013), Treatise on Geochemistry 2nd Edition, Chapter 3.1
[b] Puchtel et al. (2016), G3 (17), 2168-2193
[c] Corgne et al. (2005), GCA (69), 485-496
[d] Stracke and Bourdon (2009, GCA (73), 218-238) and references therein
[e] Vervoort et al. (2011), GCA (75), 5903-5926
[f] Israel et al. (2020), EPSL (530), 1-12
[truncated: 1 more columns]

## Sheet: Dataset S3 187Os
	λ [a^-1]									rel. abundances	u [element]		calc. Factor			present [5]	initial [5]
187Re [1]	1.666e-11								187Re	0.626	186.956	187Re/188Os	4.75339		187Re/188Os	0.40186
									188Os	0.1324	187.956				187Os/188Os	0.127	0.09531
Protocrust	Re	Os								187Re/188Os	187Os/188Os	γ187Os(t)
concentration [ng/g] [2]	1.212	0.064		at	4.517	Ga				90.0173	0.0955918	0
				at	4.35	Ga					0.365239	2773.3
				at	4.3	Ga					0.445826	3588.79
				at	4.25	Ga					0.526345	4397.59
				at	3.55	Ga					1.64661	15062
Restite										187Re/188Os	187Os/188Os	γ187Os(t)
concentration [ng/g] [3,4 Re, 2 Os]	0.0357818	0.064								2.65758
				at	3.55	Ga	formed at	4.35	Ga		0.403068	2931.77
				at	3.55	Ga	formed at	4.3	Ga		0.481276	3694.65
				at	3.55	Ga	formed at	4.25	Ga		0.559419	4456.9
Depleted mantle source										187Re/188Os	187Os/188Os	γ187Os(t)
concentration [ng/g] [5 Os]	0.001	5		at	3.85	Ga				0.000950678	0.10038
				at	3.55	Ga					0.100385	-20.7885
Depleted mante composition
concentration [ng/g] [3,4]	0.0357818	1.1
			with restite formed at 4.35 Ga									γ187Os(t)
			restite		fraction	0.1						-1.82385
						0.12						2.45237
						0.14						6.91414
						0.16						11.5738
						0.18						16.4449
						0.2						21.5421
			with restite formed at 4.30 Ga
			restite		fraction	0.1						3.07624
						0.12						8.45735
						0.14						14.072
						0.16						19.9356
						0.18						26.0653
						0.2						32.4794
			with restite formed at 4.25 Ga
			restite		fraction	0.1						7.97226
						0.12						14.4573
						0.14						21.2238
						0.16						28.2905
						0.18						35.6777
						0.2						43.4077
			SGR			-0.05						3.7
						0.25						3.7
[1] Smoliar et al. (1996), Science (271), 1099-1102
[2] Tejada et al. (2013), EPSL (377-378), 84-96
[3] Puchtel et al. (2009), Chem. Geol. (262), 355-369
[4] Puchtel et al. (2016), G3 (17), 2168-2193
[5] Shirey and Walker (1998), Annu. Rev. Earth Planet. Sci. (26), 423-500
